# Supplementary material for: Genome-Wide Identification of Tannase Genes and Their Function of Wound Response and Astringent Substances Accumulation in Juglandaceae
Source: Front Plant Sci. 2021 May 17;12:664470. doi: 10.3389/fpls.2021.664470 (PMC8165273; doi:10.3389/fpls.2021.664470)
Supplement: Supplementary Table 2 — Detailed information of plant TA and TA-like proteins. [file Table_2.XLSX]

## Sheet: Sheet1
Supplementary Table 2. Detailed information of plant TA and TA-like proteins.
Gene Name	Gene ID	Length(aa)	MW(kda)	pI	GRAVY	Protein Sequence
CsTA	MK381269	299	33.09	5.61	-0.256	MDSIAHDFPPFFRVHKDGRVERFMVSDYVPPAVDPKTGVEFKDTLISPETGVKARIVLPKINGPDHKLPLLVHYHGGGFCMGSSLDTVTLRFLTSLASQAHLIAISVDYRLAPEHPLPIAYEDSWSALQWIATHSNGQGPDPWLNQYADFGRVFLAGESAGANIAHQVAVRVGTVGLEGFMPRGVIIIHPYFAGSEPDKMIQYLYPGSSGSEDDPNLSPKEDPNLTKMGCSKVIVFVAEKDRLKPRGVDYYETLKNSGWEGRVEFVEDKGEDHCFHMFSPNSDKVVGLMQKLGTFVNEN
CclTA	MK381273	305	33.56	5.56	-0.266	MDPGESEITHDFPPYFKVYKDGRVERYRVFQSVDAGLDPTTGVQSKDVMMSPETGVKARIFLPKINGSDQKLPLLVHYHGGAFCLGSAFGVMSKHFLTSLVSQANIIAISVDYRLAPEHPLPIAYDDSWAGLQWVAAHSNGLGPEPWLNDHTDLGRVFLAGESAGANIAHYVAVQAGATKLASIKIHGLLNVHPFFGAKEPDEMYKYLCPGSSGSDDDPKLNPAADPNLKNMAGDRVLVCVAEKDGLRNRGVAYYETLAKSEWDGHVEFYETSGEDHCFHMFRPDSEKVGPLIEKLVHFINNAWT
FaTA	MK381272	306	33.5	5.5	-0.135	MDSNNNEIMHDFPPFFKVFRDGSIERYMPLHDPIPAGLNPTTGVQSKDVVVSPETGVKARIFIPKINGGGQKLSLFVHYHGGGFCMGSPFGDIGKKFLSSLVLKANVIVISVDYRLAPEHRLPIAYDDSSAALHWISCHSNGQGPEAWLNEYADLNRVFLGGESAGANIAHYVAVQAGVTVPLGLNIVGLVMVHPFFGGKECDEMYKFLSSTSSGCDDDPKLNPAADPDLVKMPCGKVLVCVAEKDWLRDRGVSYHETLQNLKGEGFAELYETKGEDHCFHMFNPNPNIDKAGDLLQKIVDFVTQC
CcTA1	BGI_novel_G001926	303	33.21	5.99	-0.141	MASGTNEIAHDFPPFFKAYKDGRIERYMSHDHAPTGLDPTTGIQSKDVVISPKIGVSARIFIPKINSPDQKFPLLVHYHGGGFCIGSPFDTITHRFITSFILKANVIVVSVDYRLAPEHPLPIAYDDSWAALQWIAAHSNNQGPEPWLNEYVDFGRVFLTGESAGANISHHVAVRAGATGLAGLKIIGMLIVHPFFVGKDRDEMYKFLSSTSSGCSDDPKLNPAVDPDLSKMGCAKVLVCVAEKDRLKDRGVTYSETLRKSGWGGGVELIESKGEDHCFHLFNAESEEAAQLMKKFVDFVAGE
CcTA2	BGI_novel_G001927	306	33.53	5.65	-0.245	MDSSTNEVTHEFPPYFKVYKDGRVERLGRFGGTDRAPTGIDPKTQVQSKDVVVCSDTGVSARIFLPKLNGPDQKLPLVVHYHGGAFCIGSPCNRTFHNFLGNLASEANAVIISVDYRLAPEHLLPIAHDDSWAALQWIANHSEGQGPEPWLNEHADFGRVFLAGESAGANIAQYVAVQAGATGLAGPNIVGTLILHPYFGSKNSEDKMYKYMCPTSTGFDDPLLYPEVDPNLGRMAGGRVLVCVAEKDWLKDRGLGYCETLRKSSWAGTVELYETEGEGHGFFLLNPTSDKVEPLVKVLVDFIKHR
CiTA1	CIL1404S0013	368	40.49	5.89	-0.113	MGCHRWRLALSFIFTNLSMPRDLISPTLSSKCDCVNSSFNTSLLSQPIPAPSLNSLSRTVTLNFAMASGTNEIAHDFPPFFKAYKDGRIERYMSHDHTPAGLDPNTGIQSKDVVISPKTGVSARIFIPKINSPDQKFPLLVHYHGGGFCIGSPFDTITHKFITSFILQANVIVVSVDYRLAPEHPLPIAYDDSWEALQWIAAHSNNQGPEPWLNEYADLGRVFLTGESAGANIGHYVAVRAGATGLAGLKIIGVLIVHPFFVGKDRDEMYKFLSSTSSGCSDDPKLNPAVDPDLSKMGCAKVLVCVAEKDWLKDRGVTYWETLRKSDWGGGVELIESKGEDHCFHLFNAESEEAAQLMKKFVDFVSGE
CiTA2a	BGI_novel_G000346	306	33.55	5.72	-0.231	MDSSTNEVTHEFPPYFKVYKDGRVERLGRFAGTDRAPTGLDPKTQVQSKDVVVCSNTGVSARIFLPKLNGPDQKLPLVVHYHGGAFCIGSPCNRTFHNFLVNLASEANAVIISVDYRLAPEHLLPIAHEDSWAALQWIANHSEGQGPEPWLNEHADFGRVFLAGESAGANIAQYVAVQAGATGLAGPNIVGTLILHPYFGSKNSDDKMYKYMCPTSTGFEDPLLYPEVDPNLGRMAGGRVLVCVAEKDRLKDRGLGYCETLRQSSWAGTVELYETEGEGHGFFLLNPTSDKVEPLVKVLVDFIKHH
CiTA2b	BGI_novel_G000348	306	33.55	5.52	-0.235	MDSSTNEVTHEFPTYFKVYKDGRVERFGRLGGTDRAPTGLDPKTQVQSKDVVVCSDTGVSARIFLPKLNGPDQKLPLVVHYHGGAFCIGSPCNRTFHNFLVNLASEANAVIISVDYRLAPEHLLPIAHEDSWAALQWIANHSEGQGPEPWLNEHADFGRVFLAGESAGANIAQYVAVQAGATGLAGPNIVGTLILHPYFGSKDSDDKMYKYMCPTSTGFEDPLLYPEVDPNLGRMAGGRVLVCVAEKDRLKDRGLGYCETLRQSSWAGTVELYETEGEGHGFFLLNPTSDKVEPLVKVLVDFIKHH
JrTA1	JreChr05G12349	303	33.53	6.17	-0.307	MASGTNEIAHDFPPFFKAYKDGRIERYSSHDHAPAGLDPNTGIQCKDVVISPETGVSARIFTPKINRPDQKFPLLVHYHGGGFCIGSPFDTITHKFITSFILQANVIVVSVDYRLAPEHPLPIAYDDSWAALQWIAAHSNTQGPEPWLNEYADFGRVFLTGESAGANISHHVAVRAGAAGLAGLKIIGVLIVHPFFGGKDRDDMYKFLSSTSSGCSDDPKLNPAVDPDLSKIGCAKVLVCVAEKDWLKDRGVTYSETLRKSGWGGGVELIESKGEDHCFHLFNAESEEAAQLMRKFGDFVAGT
JrTA2	JreChr05G12348	306	33.59	5.94	-0.123	MDSSTNEVTHEFPPYFKVYKDGRVERLGRFGGIDRAPTGLDPKTQVQSKDVVVCSDTGVSARIFLPKLNGPDHKLPLVVHYHGGAFCIGSPFNRTFHNFLVNLASEANAVIISVDYRLAPEHLLPIAHEDSWAALQWIANHSKGQGAEPWLNEHADFGRVFLAGESAGANIAHYVAVQAGATGLAGPNIVGTLILHPYFGSKNGEDNLYKYMCPTSTGFDDPLLYPEVDPNLGRMAGGRVLVCVAENDWLKDRGLGYCETLRKNIWNGTVELYETEGEGHGFFLLNPTSDKVEPLVEVLVDFIKHR
CsTA1	CSS0013720	299	33.03	5.61	-0.187	MDSIAHDFPPFFRVHKDGRVERFMVSDYVPPAVDPITGVEFKDTLISPETGVKARIFLPKINGPDHKLPLLVHYHGGGFCMGSSLGAIILRFLTSLASQAHLIAISVDYRLAPEHPLPIAYDDSWSALQWIATHSNGQGPDPWLNQYADFGRVFLAGESAGANIAHQVAVRVGTVGLEGFMPRGVIIIHPYFAGSEPDKMIQYLYPGSSGSEDDPNLSPKEDPNLTKMGCSKVIVFVAEKDRLKPRGVDYYETLKNSGWEGRVEFVEDKGEDHCFHMFSPNSDKVVGLIQKLGTFVNEN
CsTA2	CSS0029502	299	33.07	5.41	-0.182	MDSIAHDFPPFFRVHKDGCVERFMVSDYVPPAVDPITGVEFKDTLISPETGVKARIFLPKINGPDHKLPLLVHYHGGGFCMGSSLGAITLRFLTSLASQAHLIAISVDYRLAPEHPLPIAYDDSWSALQWIATHSNGQGPDPWLNQYADFGRVFLAGESAGANIAHQVAVRVGTVGLEGFMPRGVIIIHPYFAGSEPDKMIQYLYPESSGSEDDPNLSPKEDPNLTKMGCSKVIVFVAEKDRLKLRGVDYYETLKNSGWEGRVEFVEDKGEDHCFHMFSPNSDKVVGLMQKLGTFVNEN
CsTA3	CSS0031888	299	33.13	5.62	-0.252	MDSIAHDFPPFFRVHKDGRVERFMVSDYVPPAVDPKTGVEFKDTLISPETGVKARIFLPKINGPDHKLPLLVHYHGGGFCMGSSLDTVTLRFLTSLASQAHLIAISVEYRLAPEHPLPIAYEDSWSALQWIATHSNGQGPDPWLNQYADFGRVFLAGESAGANIAHQVAVRVGTVGLEGFMPRGVIIIHPYFAGSEPDKMIQYLYPGSSGSEDDPNLSPKEDPNLTKMGCSKVIVFVAEKDRLKPRGVDYYETLKNSGWEGRVEFVEDKGEDHCFHMFSPNSDKVVGLIQKLGTFVNEN
CsTA4	CSS0037283	299	33.14	5.61	-0.261	MDSIAHDFPPFFRVHKDGRVERFMVSDYVPPAVDPKTGVEFKDTLISPETGVKARIFLPKINGPDHKLPLLVHYHGGGFCMGSSLDTVTLRFLTSLASQAHLIAISVDYRLAPEHPLPIAYEDSWSALQWIATHSNGQGPDPWLNQYADFGRVFLAGESAGANIAHQVAVRVGTVGLEGFMPRGVIIIHPYFAGSEPDKMIQYLYPGSSGSEDDPNLSPKEDPNLTKMGCSKVIVFVAEKDRLKPRGVDYYETLKNSGWEGRVEFVEDKGEDHCFHMFSPNSDKVVGLMQKLGTFVNEN
DKTA	Dlo_pri0202F.1_g00930	303	32.9	5.81	-0.111	MESPASEIALEFPPFFRVYKDGRLERFQLSDYVPPAVDPATGVEFKDVVISPETGLKARLFLPKISGSDQRLPLVVHFHGGGFCIGSAFGNINLKYLTSLASQARCIAVSVEYRLAPEHPLPIAHDDSFSALQWVAAHSTGQGPDPWLNRYADFGRVFLAGESAGANLAHHVAVRTGASGLGGVRLLGLVVAHPFFAGKEPDKMMLYLYPGSSGSDDDPKLSPNADPDLGKMGCSRVLACVAEKDWLKPRGVAYCETLKKSGWKGTVELIESEGEDHCFHVFNPNCEKAEALMQKLVSFVNQD
FvTA	FvH4_2g06620	306	33.46	5.51	-0.134	MDSNNNEIMHDFPPFFKVFRDGSIERYMPLHDPIPAGLDPTTGVQSKDVVVSPETGAKARIFIPKINGGGQKLPLFVHYHGGGFCMGSPFGDIGKKFLSSLVLKANVIVISVGYRLAPEHRLPIAYDDSASALHWISCHSNGQGPEAWLNEYADLNRVFLGGESAGANIAHYVAVQAGVTVPLGLNIVGLVMVHPFFGGKERDEMYKFLSSTSSGCDDDPKLNPAADPDLVKMPCGKVLVCVAEKDWLRDRGVSYHETLENLKGEGFAELYETKGEDHCFHMFNPNPNIDKAGDLLLKIVDFVTQC
PgTA1	XP_031389931	310	34.68	5.56	-0.304	MDYNHNQELAHDFPPFLRIYKDGRAERYHAFGDVHFVPPGRDPDTGIHTKDIHIPNLPGVTARIFLPKLSEGPDHQKLPLVVHYHGGGFCDGSPHDSATLNYLIGLVLGARVVAISIGYRLAPENPLPTAYEDSLEALKWLASGTEPDPWVSQYADLGRVFLAGDSAGANIAHFVAVQAGISRLTVETGFKINGLLILHPFFGSEEISQNQLYSYLYPASPGYENDPKLNPSVDPDLHRIPVGRILICVGERDWIKDRGLAYYETLCKSEWSGTVELEENKEEDHCFHLFKRNENTKLLMKKLAEFVNLP
PgTA2	XP_031392994	358	39.45	5.86	-0.275	MFSFRSPPFPRNSHSSPPLKPLLCLSLSLSLSLSLAHTPAHPPLLFPSIVPMDPSSADVVAHDFPPFFKVYKDGRVERYKMFNNDGPSPAGDDPATGVRSKDIVILPDTGVSARIWLPRIDDCRGRKLPVLVHYHGGGFCAGSPFDPIGQRFFTTMVPKANVIAIDVDYRLGPENPLPTAHEDSSEALKWLASHSGGHGPEPWINEHADLNRVFLIGESAGANIAHYVAVRAGSTGLTGLKIVGSIIAHPFFGGKEPDKMIMFMYPGSPGTDEDPLLNPAVDPDLPKMAGERVLVCVAENDWLMPRGVKYYETLRDGPWKGEVELDEAKGEDHCFHMFKRNERAEQLLQRMADFINRE
PtTA1	Potri.009G105000	303	33.01	5.99	-0.196	MATDNTEISHDFPSFFKVYKDGRVERYWNTDSVEAGVDTETGVQSKDVVISPEANVKARIFLPKIDGPAKKLPLLVHYHGGGFCLGSPFASAFKTFLSTLATQANVIAVSIDYRLAPEHKLPTAYDDSLAGLRWIAEHSDGKGPEPWINEHADLGRVILAGESAGGTLAHYVAVQAGAAGLGGVAIKRLLIVHPYFGAKEPDKFYQYMCPTSSGTDDDPKLNPAVDPDLLRLKCDAVLVCVAEKDMLKGRGLAYYGAMKKSGWGGTVDLHETKGEDHCFHFFNPKSENIGPLMKKMVDFIQLN
PtTA2	Potri.004G143200	301	33	5.25	-0.143	MDNSNEITHDFSPFFKVYKDGRIERSLVLEDLPAGLDPETGVLSKDVVISPDSGVKARIFIPEIVGSDQKLPLLVHYHGGGFCVGSAFHILTKNVLTPIVSRGNVIAISIDYRLAPEHLLPIAYNDSWDGLEWIAGHSNGLGPEPWLNNHVDFGKVFLTGESAGANIAHYLAVQVGANGWAGLKLAGVILVHPFFGYKDVDEMHKYLCPTSSGGDDDPRLNPAVDPNLSKMGCQKALVCVAEKDFLRDRGEAYYKTLATSGWPGKVEFYETKGEDHCFNAFKQCGETDALNKKVVDFMTME
VvTA	VIT_03s0063g00830	302	33.15	5.59	-0.129	MASSNTEIAHEFPPFFRVFKDGRVERLMIPHDPPPLHPKPGVEYKDVVISSETGVSARVFFPKIDGPDQKLPLLIHYHGGGFCAGSPFDSVTHNYLTSLVAAANLIAVSVDYRLAPEHPLPIAYDDSWAALQWISSHANGSGPEPLFNNHVDFGRVFLVGESAGANIAQHVAVRAGVTGLGGVKPVGLILAHPFFVGKEPDKMIEFLYPSCSRVNDDPKLNPNVDPNLSKMGCERVLVFVAEKDWLKSRGVGYCETLGKIGWTGAVELMENEGEDHCFHLFNSDSEKAEMLMKRTVSFINQE
CcTA-L1	BGI_novel_G001931	300	33.1	5.7	-0.184	MESVGNEITHEFRFFRVLRDGRIEKFIPTHKIPPFNDPTTGVQSKDVVISNKPPVSARIFLPRITDTTRKLPVLFYIHGGAFCFESAFSPMYHKHVASLAAKANAIAVSVEYGLFPERPPPACYEDSWAGLQWIASHANGNGPEPWLNEHADLNRVFVGGDSGGGNITHTLAVRVGSIGLPGLKVIGAILVHPYFGGMEDDEMWLYIFPTSGGLEDPRLKPPAEDLSRLGCERMLIFFAENDHLRGVGGSYYEELKKSGWGGSVEVVEHQGEDHVFHLTKPDSENAVDLVNKFASFIVQG
CcTA-L2	BGI_novel_G001932	320	35.31	6.27	-0.228	MDVSSSEIAHDHSPFLKIYKDGRIERFIGTEVVSPSLDPQTGVESKDVVISPETGVAVRIYVPKATIQTQKKLPVLVYFHGGGFCIETAFSPQYHRYLNSVVSEASVVAVSVDYRRAPEHPLPVAYDDSWAVLKWVESHADEKGPHEWLKSHADFERVFLAGDSAGANIAHHMGLRVGTEGLHAGVKLEGIVLVHPKFWGKEPVGNETAWAEKRAKIEDLWRFVYPATSGSDDPYINPASDPKLGSLGTGKVLICVAEKDLYKDRGWYYREILGKSGWGGVVKVFESAGEGHVFHLKNPACENAKALLQRIVSLIKQGEL
CcTA-L3	BGI_novel_G001933	320	35.15	5.65	-0.141	MDVSSSEIAHDHSPFLKIYKDGRIERFIGTEVVSPSLDPQTGVESKDVVISPETGVAVRIYVPKATIQTQKKLPVLVYFHGGGFCIETAFSPQYHRYLNSVVSEASVVAVSVDYRRAPEYPLPVAYDDSWAVLKWVESHADEKGPDEWLKSHADFERVFLAGDSAGANIAHHMGLRVAAEGLHAGVKLEGIVLVHPYFWGKEPVGSETAEAEKRAKIDDLWRFVYPATSGSDDPYINPASDPKLGSLGTGKVLICVAEKDLLKDRGWYYRVILGKSGWGGVVKVLESAGEDHVFHLLNPACENAKALLQRIVSLINQGEL
CiTA-L1	BGI_novel_G000349	302	33.53	6.15	-0.191	MASSDEEITHNFRFFHEYKDGRVVIHRPPAEKVPPSDDPVTGVRSKDAVISSEPAVSVRIFIPKSTESTQKLPLLFYIHGGGFCMQSAFSAQYHAFLNTFVAKANVIAVSVEYGLFPTRPIPACYEDSWAALQWVASHSNRNGPEPWLNDHADFQRVFIGGDSAGGNISHTQAVRVGSIGLPGVKVVGVVLVHPYFGGTDDDRMWLHMCPTNGGLEDRRLKPAAGDLARLGCERVLIFVAEKDHLMDVGKRYYEELKKSGWGGSVEIVENLGEEHCFHLFNLKYDKAVAVIDKFVSFVKQDH
CiTA-L2	BGI_novel_G000350	363	41.06	6.67	-0.259	MKVSFFINSLKLLLPPRLPPIQFLCRPFSLYLNRASTYVYRRPQLAKILFHPNLPASNPYSSQMDTLNDEIAHEFRFFRVYKDGRVEKFQSTPKIPPSDDPVTGVRSKDVVMSSEPPISARIFLPKIKDPTRKLPVLFYIHGGGFCFLSAFSPLLHNYVSTLAAESNLIAVSVEYRLAPEHPIPACYEDSWAGFQWVASHANGNGPESWLNDHADFNRVFLAGDSAGGNMSHNLAVRVGSTHIPDVKLLGAILVHPYFGGTDDDKMWLYMCPENSGLDDPRLKPAAEDLERLGCERLLVFVGGKDHLREVGWRYYKELKKSGWGGRVEIVENEAEDHCFHLDDIKQEKAVALIKRFASFINQE
CiTA-L3	BGI_novel_G000351	300	33.25	5.82	-0.166	MESVGNEITHEFRFFRVHRDGRIEKFIPTHKIPPFNDPTTGVQSKDVVISNKPPVSARIFLPRIIDTTRKLPVLFYIHGGAFCFESAFSPMYHKHVASLAAKANAIAVSVEYGLFPERPPPACYEDSWAGLQWIASHANGNGPEPWLNEHADLNRVFVGGDSGGGNITHTLVVRVGSIGLPGLKVIGAILVHPFFGGMEDDEMWLYMFPTSGGLEDPRLKPPAEELSRLGCERMLIFFAENDHLRGVGGSYYEELKKSGWGGSVEVVEHQGEDHIFHLMKPDSENAIDLVNKFASFIVHG
JrTA-L1	JreChr05G12340	300	33.23	5.79	-0.137	MGSVGNEITHEFRFFRVYRDGRIEKFIPTHKIPPFNDPITGVQSKDVVISNKPPVSARIFLPRIIDTTRKLPVLFYIHGGAFCFESAFSPMYHKHVASLAAKANAIAVSVEYGLFPERPPPACYEDSWAGLQWIASHANGNGPEPWLNEHADLNRVFVGGDSGGGNISHTLAVRVGSIGLPGLKVIGAILVHPYFGGMEDDEMWLYMFPTSGGLEDPRLKPPVEDLSRLGCERMLIFFAENDHLRGVGGSYYEELKNSGWGGSVEVVEHRGEDHVFHLMKPDSENAVDLLNKFASFIVQV
JrTA-L2	JreChr05G12341	256	28.52	5.13	-0.48	MDTLNDEIAHEFRFFRVYKDGRVEKFQPTPKIPPSDDPAPECDPKTSTLAAESNLIAVSVEYRLAPEHPIPACYEDSWAGFQWVASHANGNGPESWLNDHADFNRVFLAGDSAGGNISHNLASRVGSTQIPDVKLVGAILVHPYFGGTDDDKMWLYMCPENSGLDDPRLKPAAKDLERLGCERVLVFVGGKDHLREVGWRYYKELKKSGWGGRVEIVENEGEDHCFHLDDLKQEKAVALIKRFASFINQEGAGAPI
JrTA-L3	JreChr05G12342	421	46.92	7.59	-0.145	MASSDEEITHHFRFFHEYKDGRVVIHRPPVEKIPPSDDPVTGVRSKDAVISSEPAVSVRIFIPKSADSTQKLPLLFYIHGGGFCMQSAFSVQYHDFLNTFVAKANVIAVSVEYGLFPTRPIPACYEDSWAALQWVASHSNRNGPEPWLNDYADFQRVFIAGNSAGGNISHTLAVRVGSIGLPGVKVIGVVLLHPYFGGTDDDRMWLHMCPTNGGLEDPRLKPAAGDLARLGCERVLIFVAEKDHLMDVGKRYYEELKKRSLRYNVGDMWSLEAVDACFGSLAFMKMECYISEIYRGSPLLQLTQLICLYCLMALGRMEATDLLSCRAQSFSDLLALQTAKNHREPPAPPEQSKTAPTVHPSLQVERGLRKQHRFFSVTDRLPCCTPSPPCLAAGCPIVS…
JrTA-L4	JreChr05G12345	302	33.59	5.94	-0.123	MASSDEEITHHFRFFHEYKDGRVVIHRPPVEKIPPSDDPVTGVRSKDAVISSESAVSVRIFIPKSADSTQKLPLLFYIHGGGFCMQSAFSAQYHDFLNTFVAKANVIAVSVEYGLFPTRPIPACYEDSWAALQWVASHSKRNGPEPWLNDYADFQRVFIGGDSAGGNISHTLAVRVGSIGLPGVKVIGVVLLHPYFGGTDDDRMWLHMCPTNGGLEDPRLKPAAGDLARLGCERVLIFVAEKDHLMDVGKHYYEELKKSGWGGSVEIVENLGEEHCFHLFNLRYDKAVAVIDKFVSFVIQDR
JrTA-L5	JreChr05G12347	302	33.53	6.17	-0.307	MDPNTKEVAHDFPPFFRLYKDGTIDRFFGTEIVPPTTDPLTGVQSKDITISPQTGLSARLFLPKTTSFSPKLPLLIYIHGGAFCVESPFSPNYHNHVSSVSAEANVVAVSIHYRRAPEHPLPIAYDDTWAAVQWMASHSKGKGPETWLNDHVDFERVFLAGDSAGANLAHSTARRAAVDGLGEVKIVGMVLIHPYFGNDQRSKMLEIIFPTMSGSDDPRMYPNKDSKLSRLGCSRVLVLVAENDGLKERGWTYYEALRKSGWSGAVDIMETKGEDHVFHLFNPNSENASSLLKQMASFFNQN
JrTA-L6	JreChr06G11315	304	33.88	5.72	-0.37	MESSRNDEITHEFFPFFKVFKDGRVERFMLSDTQKVPPSDDPRTGVRSKDVVISSEPQVSARIFLPQIPEPNKKLPLLVYIHGGGFSIESAFNPGYHKFVSALSAKASAIAVSVEYRLAPEHPIPACYEDSWAALQWVASHANGDGPDPWLNNHADFRRVFLAGDSAGANISHQLVVRLGSCGLPGVKLSGMALVHPYFGGTEDDKMWLYMFPENRGPEDPRLKPAAEDLTGLGCERVLIFVAAEDHLRERGTGYHEDLKKSGWKGTVEIVEHEEEDHVFHLRKPNCEKALDLVDRLASFVKQG
CsTA-L1	CSS0014379.1	304	33.52	5.74	-0.157	MASTNPEEVTHEFPFFRVYKGGRVEKFLWPPQKLPPTGVDPITGVQSKDVIISDNPQVSARIFTPRISDPTLKLPVLLYIHGGAFSLMSAFSPSYDAHVRTLAAEAHVIAVSVEYRLAPEHPIPACYDDSWAALKWIGSHANGDGPDLWLNNHADFNQVFVGGDSAGGNISHTMAFRAGTIGLPGIRLVGAFLVHPYFGGVELDDKMWLYMCPSNSGLDDTRMKPSVEDLGRLGCERVLVFVAEKDHLSGPGRAYYENLKISRWKGTVEIAENDGEEHCFHLHHTTSDNAVALIKKIVSFINQE
CsTA-L2	CSS0036382.1	224	24.9	5.8	-0.292	MHGGGFSMMSAFTPHYDRHARRLTGESTSIVVSVEYRLAPEHPIPACYDDSWAVLRWVAAHSTRDGAEPWLNDHADFSRVFVGGDSAGGNMAHTLAYRVGTIGLPGVKLVGAFLTHPYFGGVEADDKMWMYMCPTNSGFDDPRMKPPVEDLAVIGCERVLVFVAGNDHLREPGRAYYERLKRSGWKGSVEIVENEGQEHCFHLHDPTNENAVALVKKIVDFINQ
CsTA-L3	CSS0039976.1	306	33.83	5.68	-0.145	MDSNPSEILQDFPPLFRIYQNGHVERFKITQILPPSDDPQTGVRSKDSLISPENAVSARLFLPKTTHPHRKLPLLIYIHGGAFSIESAFSPLYHHYVTSLAAAANVLAVSIEYRLAPEHPVPACYDDSWSVLQWVTRHANGSIPDPDPWLVDHADFTRVFLAGDSAGANIAHNMAVRAGVDGLGSGLKIVGVVLVQPFFGNDEIDKLWMLICPETSGINDPRLNPAADPGLLAKLGCTRVLVCVAGKDHLRERGWSYYEALKKSEWGGSVEIEETEGEPHVFHLFDPACEKARTLMKRVVSFMNQD
CsTA-L4	CSS0049322.1	302	33.68	5.53	-0.229	MDLTDSEILHEFRFLKVFKDGRVEKISWPPVKIPPSDDPTTGVRSKDVVISNEPEVSARIFLPKLSDPTHAFPLVLYMHGGGFAMMSAFTPHYDRHARLLAAESTSIVVSVEYRLAPEHPIPACYDDAWDVLRWVAAHSTRDGAEPWLNDHADFSRVFVGGDSSGGNMAHTLAYRVGTIGLPGVKLVGAFMAHPYFGGVEEDDKIWMYMCPTNSGFDDPRMKPPVEDLAVIGCERVLMFVAGNDPMREAGRAYYERLKKSGWKGSVEIVENVGQDHCFHLQDPTNENAVALVKKIVDFINQK
FvTA-L1	FvH4_2g06490.1	304	34.01	5.21	-0.217	MESTNSNNEVAHKFRFFKAYKDGRVEIFYNTQKVPPSTDSVTGVQSKDVIISSEPAVSARIFLPKIHDPTQKFPVLFYIHGGGFCFESAFSPIFHKHLTSLAAEANAIAVSVEYGLFPDRPIPACYDDTWAALKWVQSHSTRSGPDPWMNLYADLDRVFLCGDSGGANMCNNLAVRVGSVGLPGVKVAGMVMVHPFFGGLAVDDEMWLYMCPENGGVQDRRLRPPAEDLAKLGCERVLIFFAEKDHLREVGQWYCDELKKSEWGGSVEVVEHEDEFHEFHLLSEPEGDNALDLIKRFGSFINQN
FvTA-L2	FvH4_2g06520.1	589	65.46	6	-0.367	MAAAGDHSDVEHVFRFFRVHKDGTIHRTHPSFDKIPAADDLTTGVRSKDVTISTDPPISARIFVPKSAEEPTRKLPLLFYVHGGGFCMQSAFSSTYHNYVSTISSSADVIAVSVEYGLFPTRPIPACYEDSWAALQWVATHADGTGSDQWLNEYADFNRVFIGGDSAGGNITHTLVSRVGSVGLPGVKVVGAILMHPYFGGTDDDKMWLYINKENEGLQDRRLKPAAEDLRRLGCEKVLVFVAEKDHLNGVGRSYVEGLKKSGWKGSVEMKENKGKEHCFHLHETKDEQALDLIKTLSSNAISPPSSLPLSPPHHRTTSPLNPTRPFLQICLQSRSLTTQPILNDAVTHEFRFFRVYESGRVEKFHQTHKIPPKDDPVTGVRSKDVVISSEPAISARVF…
FvTA-L3	FvH4_2g06530.1	296	32.67	5.62	-0.244	MAATADHSDVELEFRFFRVHKDGTIHRTHPTIDKVPPSDDPTTDVRSKDVTISTDPPISARIFLPKSVHQTKKLPVLLYLHGGGFCFESPCSATYHNYVSTLAASANVIAVSVEYGLFPTRPIPACYDDSWAALQWVATGGSEPWLNDYADLTRVFVGGDSAGGNIAHTLLFRVGSIGLPGAKVVGAVLVHPYFGGTDDDKMWLYMNKENEGLQDRRLVPATEDLRRLGCERVLVFVAEMDHLKGGGKRYMEELKKSGWTGSVEVEETVGKDHCFHLAEPNDELTTDLIKKNGFVY
FvTA-L4	FvH4_2g06540.1	307	33.9	5.6	-0.239	MKMEPPPITDDVEHQFFPFFKVYKDGRVERFMPSEKQPPCDDPSSTVRSNDVIISTEPVVSARVFMPRLPNNPEKKLPVVVYIHGGGFSIASAFHPGYHKYVSSLVAQANVIAVSVDYRLAPEHPIPACYEDSWAVLNWVASHANGDGPDPWLNSHADFGRVFLAGDSAGANISHNIVSRVGSTGLPGVKIVGVALVHPYFGGTEDDKMWLYMCPENGGLDDPRLKPAVEDLRRLGCERVLVFVAGKDHLRERGTSYVEALKGSGWKGTVEIVEHEEENHVFHLMKPESENAVDLMSRLVSFINQAG
FvTA-L5	FvH4_2g06560.1	304	33.26	5.44	-0.266	MDPATQNDEIAFEFPPLFRLYKDGRADRLKGNETVPPSTDPTTGVQSKDIVLSPESGLSARIYLPKLPDPTRKLPFLLYIHGGGFVIESPSSPVYHSHVSSLAAQANVVALSIHYRRAPEHPLPAAFEDSWAAFQWAATHSTGGGPESWLNEHADFNRVFVAGDSAGSTLAHHVVRQSGVEGVSGVNTVGVVLFHPYFRNEVPDKLLEVIYPTGGGLEDPKMYPGNDPRLGSLGAGRVLVFVAEKDFLKDRGWSYYEALKKSGWSGVVEIEETEGEDHVFHLFDPSCEKAVSLVKKVAAFMNQE
PgTA-L1	XP_031382123.1	297	32.68	6.36	-0.047	MASADSEIIHEFRFFRVYKDDRVQLFKPPVEKIPPFDDPATGVRSKDVTISSDPPVSARLFLPKTAAAPGCSKLPLLFYLHGGGFCMQSAFSRQHHGFVAAVVAAADCVAVSVEYGLFPDRPLPACYEDSWAALQWVAAKQDPWIAEHVDLDRVFIAGNSAGGNISHTLACRVGSIRLSGVKVVGVILVHPYFGGTGDDRMWLYMCPTNAGLEDPRLKPSTADLARLGCERVLVFVAEKDHLMEVGIRYVEELKKSGWGGNVELVKNVGEPHSFHMSDPNYEKAVELKNKFASFIRP
PgTA-L2	XP_031383589.1	297	32.74	6.05	-0.031	MASADGEIAHKFRFFHVYKDGNIKFFFPSIEKIPPFEDPATGVRSKDVTISSDPPVSVRLFLPKAAAAPGGSKLPLLFYIHGGAFHMQSAFSHQYHSFVAAVAAQANCVAVSVEYGLFPDRPIPACYEDSWAALQWVATRQDPWIAEHADLNRVFLAGDSAGGNILYNLAARVGSVGLPGAKVVGAILVHPYFGGTEDDHMWLFMCPTNGGMEDPRLKPAKEDLARLGCERVLVFVAEKDHLMEVGIRYVEELKKSGWGGSVELVKNLGEEHCFHLFDPKYEKAVELKNKFVSFITQ
PtTA-L1	Potri.009G105100.1|PACid:26986226	310	34.17	5.82	-0.073	MDSSNSTGILHDFPPFFRVYRNGKVERITADAETVRPSNDPHTGVQSKDTVVSQENSLSVRLFIPKIKDPSQKLPLLIYIHGGAFCIESPFSSMYHNYLTNLAHQANVIAVSVQYRRAPEHPLPIAYDDSWAAIQWVASHVNGIGVESWLNKHADFERTFLAGDSAGANIAHNMTVRAGVNGLFGVKTVGMVLAHPFFGGKEPDFFSPVIEYIFPDVKIYDDPRINPAGAGGVELASLGCSRVLIFVAGNDGLRERGYSYYDALKKSGWSGVVEIVETEGEDHVFHLFNPDCDKAVFMMKLVVSFINPVP
PtTA-L2	Potri.009G104600.1|PACid:26986391	302	33.61	5.66	-0.211	MGSNESSNEIDRKFRFLTAYKDGRVEIHYPTQKIPPSNDPNTGVQSKDVTISTEPPVSARIYLPKILDPTKKVPVLYYIHGGGFCFESAFSPLFHSHLMALVAEANVIAVSLEYGLWPERPLPGSYVDAWAGLKWIASHVKGNGPEPWLNDNADFSRFFMGGDSGGANMSNFLAVQIGSYGLPGVRLIGMIMVHPFFGGMEDDEMWMFMYPTNCGKQDPKLKPPPEDLAKLGCEKVLVFLAEKDHLREVGGIFYEDLKRSGYKGALEVVEHEGVAHEFHLFDPAHDKSLSLVKKFASFLNEV
PtTA-L3	Potri.004G142900.1|PACid:26989286	314	35.53	8.17	-0.112	MMEIEKFNDGEIAYDFSPFFKVYKDGYIERCLPIIKVPPSHELPTSLQSKDVLITTEPPISARIFMPQMTKLNSKLPVLIYIHGGGFALRSPFDPIYQKYVASIVTEANVIAVSIEYRLAPEHPIPTGYEDSWTSLRWVASHANGHGPEPWLNIHGDFSRVFLAGDSAGANIAYNLAVRIRSVLPKMKLAGMILMHPFFMGSKLDKMWFYLCPRNGGLKDSRFKPAAEDMATTGCERVLVFLAGRDKLKNAGRSYYEELKKCGWEGNVEMVEHDGVGHVFHLLKPRCEQALDMMKRLVSFINQEPVIISWTSKI
PtTA-L4	Potri.004G143100.1|PACid:26989835	257	28.13	5.17	-0.153	MDSSNSNEIVHEFSPFFRIYRNGKVERITADTETVPPSDDPLTGVQTKDTVVSQENSLSVRLFIPKITDPTQKLPLLIYIHGGAFCIESPFSSLYHNYLTDLVHNANVIAVSVQYRRAPEHPLPAAYDDSWAAIQWVASHVNGEGSESWLNGHADFDRTFLAGDSAGANIAHNMAVRAGTTNGLNGVKIVGVVLAHPFFGNNEPDTFSPVIEFIFPSVRIYDDPRINPAGAGGAELASLGDLRDFSRVVRVDLMRTS
PtTA-L5	Potri.004G142800.1|PACid:26991462	302	33.55	5.21	0.005	MAPPADNEVVLEFRFFKVYKDSRVQLVWPECPKVPPSTDLITGVQSKDVMILTEPQVYVRIFLPKLKSPDQKLPLLLFVHGGGFVMFSPSAIPYHVLCNKVAADANVIVVSVEYGLFPTRPIPACYEDSWEALQWVASHADGSGAEPWLNNHADFGKVFLGGDSGGANISHTLAFRVGSIGLPGVKVVGMIMVHPFFGGTEDDKMWLYMCPSNSGLDDPRLNPGLEDLARLGCERVLIFVAEKDSLIAVGRNYYEKLKKSGWKGSVEIVENEDEDHCFYLLDLNSEKAVELLHKFVSFLKQD
VvTA-L1	VIT_03s0063g00770.t01	416	46.65	6.54	-0.413	MAISAPRCWFSSVFSSYRYPTPFPCQPPILRRSISTVTPTAINHRSHCMVAPNAINYRKISPIPPNKINKQKSAGGLREEKSYAFRDRKCWKRDLRVSQSTAFRSFSTQSQEDDEEMESGNADVAYDCRFFRVYKDGRVHKYHPTDKIPSSDHPQTGVRSKDVVVSSETGVSVRLFLPKIDDPDKKLPLLFYIHGGGFSFLSAFSPSYDSYLKSLVAEANVIGVSVEYRLAPENPIPACYDDSWAALQWVASHADGNGPEPWLNSHSDMNRVFIAGDSAGGNIAHTLAVRVGSIGLPGAKVVGVVLVHPYFGGTVDDEMWLYMCPTNSGLEDPRLKPAAEDLARLRCERVLIFVAEKDHLREIGWRYYEDLKKSGWKGTVEIVENHGEEHGFHLDNLTG…
VvTA-L2	VIT_03s0063g00780.t01	300	33.42	5.27	-0.212	MESDSEVSHEFRFFRVYKDGRVHLFMPPAEKFPPSDDPTTGVRSKDVHISPDTGVSARIFLPKTPSPTQKLPLLFYVHGGGFSMLSAFARPYIDCLNSIVSEANIIAVSVEYGLFPDRPIPACYEDSWAALQWVASHASGDGPEPWLNDYADFNRVFIAGDSAGGNISHTLAVRVGSIGLTGVRVVGVVLVHPYFGGTDDDKMWLYMCPTNGGLEDPRMKPAAEDLARLGCEKVLVFVAEKDHLREVGWNYYEELKKSGWKGTVEIVENHGEEHCFHLHDLSYEKSVDLIKQIASFINRE
VvTA-L3	VIT_03s0063g00790.t01	301	33.91	5.65	-0.167	MGSSHSEVAHEFRFFRAYRDGRVEILRSQEEKIPPFDDPQTGVRSKDVVISSETGLSARIFLPDTAHPIEKLPLLFYIHGGGFCMRSAFGIDYHNYVSTLVSQGNAIAVSVEYGLFPDHPIPACYEDCWEALQWVASHAKGGGREPWLINHADFDRIFIVGDSAGGNISHTMAVRVGTIGLAGVRVVGVVMVHPFFGGTIDDEMWMYMCPTNGGLEDPRMKPAAEDLARLGCERMLLFVAEKDHLRDVGWRYYEELKKSEWIGTVEIVENHGEEHCFHRRDLTYEKAVALIHRIVSFIKQS
VvTA-L4	VIT_03s0063g00800.t01	300	33.19	5.62	-0.157	MESDDAKVVFDCRFFRVYKDGHVQRHRPIEKIPPADDLHSGLRAKDVVVSPETGVSVRLLLPKIKDPDQKLPLLFYIHGGGFSFESAFSPRFDAYLKSLVSQANVIGVSVEYRLAPEHPIPACYDDSWAALQWVASHANGNGPEPWLNSYANLSRVFIAGDSAGANISHTLMVRVGSLGLAGANVVGMVLVHPYFGGTTDDGVWLYMCPNNGGLEDPRLRPTAEDMAMLGCGRVLVFLAENDHLRDVGWNYCEELKKSGWEGMVETVENHGERHVFHLMNPRCENAATLMGKIVSFLNQE
VvTA-L5	VIT_03s0063g00810.t01	313	34.86	6.08	-0.241	MEHLHSLHEKAKLEKSNGQLSHLFFPFFKIYQDGRVERFMHTDHVPPSDDPLTGVRSKDVIISPETGVSARLFIPKLPNPNCKLPLLIYIHGGGFSIQSAFSTSYNHYVKSLVAEANVIALSVDYRLAPEHPIPACYDDSWAAVQWAASHANGDGPDTWLNNHADFSRVFFAGDSAGGNISNTLAFRVGSSGLPGVKVVGVVLVHPYFGGTGDDQMWLYMCPNHGGLEDPRLKPGAEDLARLGCERVLMFVAEKDHLRPVAWDYYEKLKKSEWKGTVEIVENHGEEHVFHLMNPKCENAAVLMKKIVSFLNQE
VvTA-L6	VIT_03s0063g00820.t01	301	33.12	5.93	-0.074	MDSSCSSEVEFECLPLFRVFKDGVVERLRGTETVPPSDVPQNGVVSKDVVISPETGLSARLFLPMTATPDRKLPILIYIHGGGFVIESPFSPLYHPHVVSLASAANVIAVSVHYRRPPEHPIPIPHDDTWDAFQWVAAHSSGQGPEPWLNHHAKFDRVFFAGDSAGANIAHNMAIRAGTTQPPNVKIYGIVLVHPYFGNNGPDRLWNYLCPSGVHNLLFDPAVDTKLSILGCGKVLIFVAGKDVLKDRGFCYYEAVKKSGWGGAVEMVESEGEEHVFHLFNPDCDKARALIQKFASFMNQD
