# Supplementary material for: Genome-Wide Identification of Tannase Genes and Their Function of Wound Response and Astringent Substances Accumulation in Juglandaceae
Source: Front Plant Sci. 2021 May 17;12:664470. doi: 10.3389/fpls.2021.664470 (PMC8165273; doi:10.3389/fpls.2021.664470)
Supplement: Supplementary Table 3 — Summary of conserved domain in TA and TA-like proteins in Juglandaceae. [file Table_3.XLSX]

## Sheet: Sheet1
Supplementary Table 3. Summary of conserved domain in TA and TA-like protein in Juglandaceae.
			TA genes																		TA-like genes
Motif	Sequence	Pfam annotation	CcTA1	CcTA2	CiTA1	CiTA2a	CiTA2b	JrTA1	JrTA2	CsTA1	CsTA2	CsTA3	CsTA4	DKTA	FvTA	PgTA1	PgTA2	PtTA1	PtTA2	VvTA	CcTA-L1	CcTA-L2	CcTA-L3	CiTA-L1	CiTA-L2	CiTA-L3	JrTA-L1	JrTA-L2	JrTA-L3	JrTA-L4	JrTA-L5	JrTA-L6	CsTA-L1	CsTA-L2	CsTA-L3	CsTA-L4	FvTA-L1	FvTA-L2	FvTA-L3	FvTA-L4	FvTA-L5	PgTA-L1	PgTA-L2	PtTA-L1	PtTA-L2	PtTA-L3	PtTA-L4	PtTA-L5	VvTA-L1
motif 1	ANVIAVSVEYRLAPEHPJPACYEDSWAALQWVAS	Abhydrolase_3 domain (CL0028)	1	1	1	1	1	1	1	1	1	1	1	1	1	1	1	1	1	1	1	1	1	1	1	1	1	1	1	1	1	1	1	1	1	1	1	1	1	1	1	1	1	1	1	1	1	1	1
motif 2	GPEPWLNEHADFGRVFLAGDSAGANIAHTLAVRVGSIGLPG	Abhydrolase_3 domain (CL0028)	1	1	1	1	1	1	1	1	1	1	1	1	1	1	1	1	1	1	1	1	1	1	1	1	1	1	1	1	1	1	1	1	1	1	1	1	1	1	1	1	1	1	1	1	1	1	1
motif 3	RLGCERVLVFVAEKDHLKDRGWRYYEELKKSG	Abhydrolase_3 domain (CL0028)	1	1	1	1	1	1	1	1	1	1	1	1	1	1	1	1	1	1	1	1	1	1	1	1	1	1	1	1	1	1	1	1	1	1	1	1	1	1	1	1	1	1	1	1	-	1	1
motif 4	DDPTTGVQSKDVVISPETGVSARIFLPKI	-	1	1	1	1	1	1	1	1	1	1	1	1	1	1	1	1	1	1	1	1	1	1	1	1	1	-	1	1	1	1	1	-	1	1	1	1	1	1	1	1	1	1	1	1	1	1	1
motif 5	WGGTVEJVENEGEDHCFHLFNPKSEKAVALIKKFVSFINQE	RNA binding domain (CL0221)	1	1	1	1	1	1	1	1	1	1	1	1	-	-	-	1	-	1	1	1	1	1	1	1	1	1	-	1	1	1	1	-	1	1	-	1	-	1	1	-	-	1	1	1	-	1	1
motif 6	TQKLPLLVYIHGGGFCIGSAF	Coesterase domain (CL0028)	1	1	1	1	1	1	1	1	1	1	1	1	1	1	1	1	1	1	1	1	1	1	1	1	1	-	1	1	1	1	1	-	1	1	1	1	1	1	1	1	1	1	1	1	1	1	1
motif 7	FFPFFRVYKDGRVER	Tannase unique motif ((Dai et al., 2020))	1	1	1	1	1	1	1	1	1	1	1	1	1	1	1	1	1	1	1	1	1	1	1	1	1	1	1	1	1	1	1	-	1	1	1	1	1	1	1	1	1	1	1	1	1	1	1
motif 8	GTEDDKMWLYMCPTN	-	1	1	1	1	1	1	1	1	1	1	1	1	1	-	1	1	1	1	1	-	-	1	1	1	1	1	1	1	-	1	1	1	1	1	1	1	1	1	-	1	1	-	1	1	-	1	1
motif 9	GGLDDPRLKPAAEDL	-	1	1	1	1	1	1	1	1	1	1	1	1	1	1	1	1	1	1	1	1	1	1	1	1	1	1	1	1	1	1	1	1	1	1	1	1	1	1	1	1	1	1	1	1	1	1	1
motif 10	VGVVLVHPYFG	-	1	1	1	1	1	1	1	1	1	1	1	1	1	1	1	1	1	1	1	1	1	1	1	1	1	1	1	1	1	1	1	1	1	1	1	1	1	1	1	1	1	1	1	1	1	1	1
motif 11	YHNFLTSLAAE	-	1	1	1	1	1	1	1	1	1	1	1	1	1	-	1	1	-	1	1	1	1	1	1	1	1	1	1	1	1	1	1	-	1	1	1	1	1	1	1	1	1	1	1	1	1	1	1
motif 12	MDSSNNEI	-	1	1	1	1	1	1	1	-	-	-	-	1	1	-	-	1	-	1	1	1	1	1	1	1	1	1	1	1	1	1	1	-	1	1	1	-	-	-	1	1	1	1	-	-	1	-	1
motif 13	WGGSVELVENKGEDHCFHLFDPNEE	-	-	-	-	-	-	-	-	-	-	-	-	-	1	1	1	-	1	-	-	-	-	-	-	-	-	-	-	-	-	-	-	1	-	-	1	-	1	-	-	1	1	-	-	-	-	-	-
motif 14	PTEKVPPS	-	-	-	1	-	-	-	-	1	1	1	1	1	-	-	-	-	-	-	1	1	1	1	1	1	1	1	1	1	1	1	1	-	1	1	1	1	1	1	1	1	1	1	1	1	1	1	1
motif 15	PPRLPPIQFLCRPFSLYLNRASTYVYRRPQLAKILFHPNLPASNPYSSQ	-	-	-	-	-	-	-	-	-	-	-	-	-	-	-	-	-	-	-	-	-	-	-	1	-	-	-	-	-	-	-	-	-	-	-	-	-	-	-	-	-	-	-	-	-	-	-	-
motif 16	GRFGGTDRAPT	-	-	1	-	1	1	-	1	-	-	-	-	-	-	-	-	-	-	-	-	-	-	-	-	-	-	-	-	-	-	-	-	-	-	-	-	-	-	-	-	-	-	-	-	-	-	-	-
motif 17	KEPVGNETAWAEKRAKIEDLWRFVYPAT	-	-	-	-	-	-	-	-	-	-	-	-	-	-	-	-	-	-	-	-	1	1	-	-	-	-	-	-	-	-	-	-	-	-	-	-	-	-	-	-	-	-	-	-	-	-	-	-
motif 18	KAVELIKKFVSFITQ	-	-	-	-	-	-	-	-	-	-	-	-	-	1	-	-	-	-	-	-	-	-	-	-	-	-	-	-	-	-	-	-	1	-	-	1	-	-	-	-	1	1	-	-	-	-	-	-
motif 19	MDSIAH	-	-	-	-	-	-	-	-	1	1	1	1	-	-	-	-	-	-	-	-	-	-	-	-	-	-	-	-	-	-	-	-	-	-	-	-	-	-	-	-	-	-	-	-	-	-	-	-
motif 20	YMSHDHAP	-	1	-	1	-	-	1	-	-	-	-	-	-	-	-	-	-	-	-	-	-	-	-	-	-	-	-	-	-	-	-	-	-	-	-	-	-	-	-	-	-	-	-	-	-	-	-	-
# Dai, X., and Zhao, P. X. (2011). psRNATarget: a plant small RNA target analysis server. Nucleic Acids Research 39, W155–W159. doi:10.1093/nar/gkr319.
[truncated: 11 more columns]
