# Supplementary material for: Genome-Wide Identification of Tannase Genes and Their Function of Wound Response and Astringent Substances Accumulation in Juglandaceae
Source: Front Plant Sci. 2021 May 17;12:664470. doi: 10.3389/fpls.2021.664470 (PMC8165273; doi:10.3389/fpls.2021.664470)
Supplement: Supplementary Table 4 — Potential miRNAs and target TA genes in Juglandaceae. [file Table_4.XLSX]

## Sheet: Sheet1
Supplementary Table 4. Potential miRNAs and target TA genes in Juglandaceae.
mi'RNA family	miRNA accession	Target accession	Expectation	UPE$	miRNA start	miRNA end	Target start	Target end	miRNA aligned fragment	Alignment	Target aligned fragment	Inhibition	Multiplicity
miR1063	ppt-miR1063a	CcTA1	5	-1	1	21	691	711	CAUCUUGGAGUACUGCAUCUU	:::::: .::.: :::::.:	AAGAUGGGGUGCGCCAAGGUC	Cleavage	1
miR1063	ppt-miR1063b	CcTA1	5	-1	1	21	691	711	CAUCUUGGAGUACUGCAUCUU	:::::: .::.: :::::.:	AAGAUGGGGUGCGCCAAGGUC	Cleavage	1
miR1063	ppt-miR1063c	CcTA1	5	-1	1	21	691	711	CAUCUUGGAGUACUGCAUCUU	:::::: .::.: :::::.:	AAGAUGGGGUGCGCCAAGGUC	Cleavage	1
miR1063	ppt-miR1063d	CcTA1	5	-1	1	21	691	711	CAUCUUGGAGUACUGCAUCUU	:::::: .::.: :::::.:	AAGAUGGGGUGCGCCAAGGUC	Cleavage	1
miR1063	ppt-miR1063e	CcTA1	5	-1	1	21	691	711	CAUCUUGGAGUACUGCAUCUU	:::::: .::.: :::::.:	AAGAUGGGGUGCGCCAAGGUC	Cleavage	1
miR1063	ppt-miR1063f	CcTA1	5	-1	1	21	691	711	CAUCUUGGAGUACUGCAUCUU	:::::: .::.: :::::.:	AAGAUGGGGUGCGCCAAGGUC	Cleavage	1
miR1063	ppt-miR1063g	CcTA1	5	-1	1	21	691	711	CAUCUUGGAGUACUGCAUCUU	:::::: .::.: :::::.:	AAGAUGGGGUGCGCCAAGGUC	Cleavage	1
miR1063	ppt-miR1063h	CcTA1	5	-1	1	21	691	711	CAUCUUGGAGUACUGCAUCUU	:::::: .::.: :::::.:	AAGAUGGGGUGCGCCAAGGUC	Cleavage	1
miR1426	osa-miR1426	CcTA1	5	-1	1	21	549	569	AGAAUCUUGAUGAUGAUUAAA	: :.: ::::::..::: ::	UCUGAAAAUCAUCGGGAUGCU	Cleavage	1
miR1515	csi-miR1515	CcTA1	5	-1	1	22	44	65	UCAUUUUUGCGUGCAAUGAUCC	::: :::. ::::.:::.	UCUUCAAAGCAUACAAAGAUGG	Translation	1
miR159	pta-miR159a	CcTA1	4.5	-1	1	20	255	274	UUGGAUUGAAGGGAGCUCCA	:::: : ::::::.:: :.:	UGGAUCACCCUUCGAUACGA	Cleavage	1
miR159	cme-miR159b	CcTA1	4.5	-1	1	21	255	275	AUUGGAUUGAAGGGAGCUCCU	::: : ::::::.:: :.::	UGGAUCACCCUUCGAUACGAU	Cleavage	1
miR159	osa-miR159c	CcTA1	4.5	-1	1	21	255	275	AUUGGAUUGAAGGGAGCUCCA	:::: : ::::::.:: :.::	UGGAUCACCCUUCGAUACGAU	Cleavage	1
miR159	osa-miR159d	CcTA1	4.5	-1	1	21	255	275	AUUGGAUUGAAGGGAGCUCCG	.::: : ::::::.:: :.::	UGGAUCACCCUUCGAUACGAU	Cleavage	1
miR159	osa-miR159e	CcTA1	4.5	-1	1	21	255	275	AUUGGAUUGAAGGGAGCUCCU	::: : ::::::.:: :.::	UGGAUCACCCUUCGAUACGAU	Cleavage	1
miR1861	osa-miR1861d	CcTA1	5	-1	1	22	74	95	UGGUCUUGAGGCAGGAACUGAG	.:: : ::.:::: ::.::	AGAGGUACAUGUCUCACGAUCA	Cleavage	1
miR1861	osa-miR1861n	CcTA1	4.5	-1	1	22	522	543	CGAUCUUGUGGCAGGAGCUGAG	:::: :::::: .:::.:	CCGAGCUGGUGCCACCGGAUUG	Cleavage	1
miR1879	osa-miR1879	CcTA1	4.5	-1	1	24	177	200	GUGUUUGGUUUAGGGAUGAGGUGG	.::::::::::: . ::::	AAUAUUCAUCCCUAAAAUCAACAG	Cleavage	1
miR319	sbi-miR319a	CcTA1	5	-1	1	20	255	274	UUGGACUGAAGGGUGCUCCC	::: ::::::::. : :.:	UGGAUCACCCUUCGAUACGA	Cleavage	1
miR319	zma-miR319a-3p	CcTA1	5	-1	1	20	255	274	UUGGACUGAAGGGUGCUCCC	::: ::::::::. : :.:	UGGAUCACCCUUCGAUACGA	Cleavage	1
miR319	osa-miR319a-3p.2-3p	CcTA1	5	-1	1	20	255	274	UUGGACUGAAGGGUGCUCCC	::: ::::::::. : :.:	UGGAUCACCCUUCGAUACGA	Cleavage	1
miR319	osa-miR319b	CcTA1	5	-1	1	20	255	274	UUGGACUGAAGGGUGCUCCC	::: ::::::::. : :.:	UGGAUCACCCUUCGAUACGA	Cleavage	1
miR319	sbi-miR319b	CcTA1	5	-1	1	20	255	274	UUGGACUGAAGGGUGCUCCC	::: ::::::::. : :.:	UGGAUCACCCUUCGAUACGA	Cleavage	1
miR319	bdi-miR319b-3p	CcTA1	5	-1	1	21	254	274	UUGGACUGAAGGGUGCUCCCU	::: ::::::::. : :.:	UUGGAUCACCCUUCGAUACGA	Cleavage	1
miR319	zma-miR319b-3p	CcTA1	5	-1	1	20	255	274	UUGGACUGAAGGGUGCUCCC	::: ::::::::. : :.:	UGGAUCACCCUUCGAUACGA	Cleavage	1
miR319	zma-miR319c-3p	CcTA1	5	-1	1	20	255	274	UUGGACUGAAGGGUGCUCCC	::: ::::::::. : :.:	UGGAUCACCCUUCGAUACGA	Cleavage	1
miR319	zma-miR319d-3p	CcTA1	5	-1	1	20	255	274	UUGGACUGAAGGGUGCUCCC	::: ::::::::. : :.:	UGGAUCACCCUUCGAUACGA	Cleavage	1
miR477	vvi-miR477b-5p	CcTA1	3.5	-1	1	22	762	783	ACUCUUUCUCAAGGGCUUCUAG	:: :.:: :.:: :::::::::	CUCGGAGACUUUAAGAAAGAGU	Translation	1
miR5254	mtr-miR5254	CcTA1	5	-1	1	21	825	845	AGGAGGUGGAAGCAUUUGUGA	:: : :::::.:::.: .:	GGACCAUUGCUUUCACUUGUU	Cleavage	1
miR5510	osa-miR5510	CcTA1	4.5	-1	1	21	245	265	AGGCUGAUCCACUCCAGAGGA	:.:::: : ::::::: :::	GCUUCUGCAUUGGAUCACCCU	Cleavage	1
miR6151	nta-miR6151f	CcTA1	5	-1	1	22	286	307	UGAGUGUGAGGCAUUGGAUUGA	:. ::: .: :.:::.:::::	UUCAUCACGUCCUUCAUACUCA	Cleavage	1
miR6457	ptc-miR6457b	CcTA1	5	-1	1	21	857	877	UUAGUUUGGCAGCCUCUUCUC	: ::::: ::::: ::.:.:	GUGAAGAAGCUGCGCAAUUGA	Cleavage	1
miR7715	bdi-miR7715-3p	CcTA1	5	-1	1	21	457	477	UAAGAAAACCCACCUUUGAUG	::. .:: ::::::::::.	GAUUUCGGGCGGGUUUUCUUG	Cleavage	1
miR8029	stu-miR8029	CcTA1	5	-1	1	24	44	67	AGCCAUUUUUCUUUGUUUUGGAGC	::.::::.:: : :::.:::::	UCUUCAAAGCAUACAAAGAUGGCC	Translation	1
miR826	ath-miR826b	CcTA1	5	-1	1	21	833	853	UGGUUUUGGACACGUGAAAAU	:::::: :::.::: .:..	GCUUUCACUUGUUCAAUGCUG	Cleavage	1
miR851	aly-miR851-5p	CcTA1	4.5	-1	1	24	714	737	UGGUCUUUGUUUGCGACCCAUACG	::.:: :: :::.: :::::::.	GGUGUGCGUGGCAGAGAAAGACCG	Cleavage	1
miR8678	gra-miR8678	CcTA1	4	-1	1	21	508	528	AAUUUGGACUGUCACGUAGGA	: :::::.::::::.:. :	CACCACGUGGCAGUCCGAGCU	Cleavage	1
miR8694	gra-miR8694a	CcTA1	5	-1	1	24	559	582	AGGAUGCACUGUCAGCAAAAGUAU	:::: :.:::::::::	AUCGGGAUGCUCAUAGUGCAUCCG	Cleavage	1
miR8694	gra-miR8694b	CcTA1	5	-1	1	24	559	582	AGGAUGCACUGUCAGCAAAAGUAU	:::: :.:::::::::	AUCGGGAUGCUCAUAGUGCAUCCG	Cleavage	1
miR909	cre-miR909.1	CcTA1	5	-1	1	21	530	550	UGCUGGUCAAACCGGUGGUGG	..::::::: :::.:..:.	GUGCCACCGGAUUGGCUGGUC	Translation	1
miR9494	bdi-miR9494	CcTA1	5	-1	1	21	784	804	UUCAUCACCUUCGUCUCCGUC	:.. :.:..:.::::: ::::	GGUUGGGGUGGAGGUGUUGAA	Cleavage	1
miR9498	bdi-miR9498	CcTA1	5	-1	1	21	502	522	GACCGUCAAGUGGUUGUUGAG	:::.: ::::: ::.: :::	AUCAGCCACCACGUGGCAGUC	Cleavage	1
miR9660	tae-miR9660-5p	CcTA1	5	-1	1	20	573	592	UUGCGAGCAACGGAUGAAUC	.: :::::::: .:.:.:.	AGUGCAUCCGUUCUUUGUAG	Cleavage	1
miR9780	tae-miR9780	CcTA1	4.5	-1	1	21	637	657	CGGGUCGGCGCUGCACGCGGC	: : :::.::.: :::::::	UCGGGGUGUAGUGACGACCCG	Cleavage	1
miR1049	ppt-miR1049	CcTA2	5	-1	1	21	723	743	UCUCUCUUAGCCAAACAGUCU	.: .::: :::::.::: .::	GGUUUGUGUGGCUGAGAAGGA	Cleavage	1
miR1088	smo-miR1088-3p	CcTA2	3.5	-1	1	21	822	842	GCGUGCUCUUUUUCUUCUGUC	::::::::.:.:.:.:::.:	GACAGAAGGAGAGGGGCAUGG	Cleavage	1
miR1520	gma-miR1520n	CcTA2	5	-1	1	24	880	902	UCAAUCAGAACAUGACACGUGACA	: :::: : ::::::.::::	CCCCUCGUGA-AAGUUCUGGUUGA	Cleavage	1
miR156	aly-miR156h-3p	CcTA2	5	-1	1	21	743	763	GCUCUCUUUCCUUCUGCCACC	:::. ::::: ::::.:.	AUUGGUUAAAGGAUAGAGGGU	Cleavage	1
miR156	mtr-miR156h-3p	CcTA2	5	-1	1	21	743	763	GCUCUUUAUUCUUCUGUCAUC	::.. :::.:::.::.:.	AUUGGUUAAAGGAUAGAGGGU	Cleavage	1
miR2595	mtr-miR2595	CcTA2	4.5	-1	1	21	606	626	UACAUUUUCUUCUUUAUGUCU	: ::: .::.: ::::::::	AAACAGCGAGGACAAAAUGUA	Cleavage	1
miR3445	aly-miR3445-5p.1	CcTA2	4.5	-1	1	21	708	728	CGAACCAUCACCUUCCAAACC	: : :::.:::: :::::.:	CGGUGGGAGGGUGUUGGUUUG	Cleavage	1
miR3704	pde-miR3704a	CcTA2	5	-1	1	22	555	576	GGUCUCGGUGGAGUUGGGAAGA	::::::: .:...:.:::	UGGUCCCAACAUCGUUGGGACA	Cleavage	1
miR3704	pde-miR3704b	CcTA2	4.5	-1	1	22	555	576	GGUCUCGAUGGAGUUGGGAAGA	::::::: .:.:.:.:::	UGGUCCCAACAUCGUUGGGACA	Cleavage	1
miR396	stu-miR396-3p	CcTA2	4	-1	1	21	284	304	GUCCAAGAAAGCUGUGGGAAA	:.:::.: .:::::::::	CCUUCCAUAAUUUUCUUGGAA	Cleavage	1
miR396	cca-miR396a-3p	CcTA2	4.5	-1	1	21	284	304	GUUCAAGAAAGCUGUGGGAAA	:.:::.: .:::::::.:	CCUUCCAUAAUUUUCUUGGAA	Cleavage	1
miR396	cca-miR396c	CcTA2	4.5	-1	1	21	283	303	UUCAAGAAAGCUGUGGGAAAA	:.:::.: .:::::::.:	ACCUUCCAUAAUUUUCUUGGA	Translation	1
miR396	mtr-miR396c	CcTA2	4.5	-1	1	21	284	304	AUUCAAGAAGGUCGUGGAAAA	:::::. :..::::::.:	CCUUCCAUAAUUUUCUUGGAA	Cleavage	1
miR396	ptc-miR396e-3p	CcTA2	4.5	-1	1	20	284	303	CUCAAGAAAGCUGUGGGAGA	::.:::.: .:::::::.	CCUUCCAUAAUUUUCUUGGA	Translation	1
miR396	zma-miR396g-3p	CcTA2	4	-1	1	21	284	304	GUUCAAGAAAGCUGUGGAAGA	::::::.: .:::::::.:	CCUUCCAUAAUUUUCUUGGAA	Cleavage	1
miR403	sly-miR403-5p	CcTA2	4.5	-1	1	19	1	19	CGUUUGUGCGUGAAUCUAA	:.:::::: :::: ::::	AUGGAUUCAAGCACCAACG	Translation	1
miR4400	gma-miR4400	CcTA2	4.5	-1	1	24	280	303	UUCGGAAAAAUUCUGGAAGACGUC	:::::: :::::: ..:.:	CGGACCUUCCAUAAUUUUCUUGGA	Cleavage	1
miR473	ptc-miR473a-5p	CcTA2	5	-1	1	20	773	792	ACUCUCCCUCAAGGCUUCCA	::: : :::::: :::::	GCGAAACAUUGAGGAAGAGU	Cleavage	1
miR5078	osa-miR5078	CcTA2	4.5	-1	1	21	440	460	CCUCGUUCGACCGUGGCAUUU	:::..:::.:::::::	CCGAGCCGUGGUUGAACGAGC	Cleavage	1
miR5638	ath-miR5638a	CcTA2	4.5	-1	1	21	707	727	AUACCAAAACUCUCUCACUUU	.:::.:::.:: ::::: :	CCGGUGGGAGGGUGUUGGUUU	Cleavage	1
miR5677	gma-miR5677	CcTA2	5	-1	1	21	739	759	UUUGGUCUUUAAUCAAGCUGA	.: :::.::::::. .:.:	AAGGAUUGGUUAAAGGAUAGA	Cleavage	1
miR6021	nta-miR6021	CcTA2	5	-1	1	21	356	376	UUGGAAGAGGCUGCUAUUGGA	:: . :::: :.::::::.:	CCCCGGAGCAUCUUCUUCCGA	Translation	1
miR7491	ghr-miR7491	CcTA2	4.5	-1	1	24	287	310	UGGGAUCUUCGAGAGGAUUGAGCC	: .:::..:::.:.: :::.:.	UCCAUAAUUUUCUUGGAAAUCUCG	Cleavage	1
miR7764	bdi-miR7764-5p	CcTA2	5	-1	1	20	753	772	CAUAACCUAGAUCUGUAUCA	:::: ::. .:.::::::	GGAUAGAGGGUUGGGUUAUU	Translation	1
miR8044	stu-miR8044-5p	CcTA2	5	-1	1	21	580	600	UUUCAAAUAUGGUUGGAGAUG	::: :: :::::::: ..:	AUUCUGCACCCAUAUUUCGGA	Cleavage	1
miR909	cre-miR909.1	CcTA2	5	-1	1	21	539	559	UGCUGGUCAAACCGGUGGUGG	:.::::::: :::.:..:.	GCGCCACCGGAUUGGCUGGUC	Translation	1
miR9479	sly-miR9479-5p	CcTA2	5	-1	1	22	746	767	UCCAGUCCUCUACCCUUCUCCA	:::: ::::::..:::.	GGUUAAAGGAUAGAGGGUUGGG	Cleavage	1
miR1063	ppt-miR1063a	CiTA1	5	-1	1	21	886	906	CAUCUUGGAGUACUGCAUCUU	:::::: .::.: :::::.:	AAGAUGGGGUGCGCCAAGGUC	Cleavage	1
miR1063	ppt-miR1063b	CiTA1	5	-1	1	21	886	906	CAUCUUGGAGUACUGCAUCUU	:::::: .::.: :::::.:	AAGAUGGGGUGCGCCAAGGUC	Cleavage	1
miR1063	ppt-miR1063c	CiTA1	5	-1	1	21	886	906	CAUCUUGGAGUACUGCAUCUU	:::::: .::.: :::::.:	AAGAUGGGGUGCGCCAAGGUC	Cleavage	1
miR1063	ppt-miR1063d	CiTA1	5	-1	1	21	886	906	CAUCUUGGAGUACUGCAUCUU	:::::: .::.: :::::.:	AAGAUGGGGUGCGCCAAGGUC	Cleavage	1
miR1063	ppt-miR1063e	CiTA1	5	-1	1	21	886	906	CAUCUUGGAGUACUGCAUCUU	:::::: .::.: :::::.:	AAGAUGGGGUGCGCCAAGGUC	Cleavage	1
miR1063	ppt-miR1063f	CiTA1	5	-1	1	21	886	906	CAUCUUGGAGUACUGCAUCUU	:::::: .::.: :::::.:	AAGAUGGGGUGCGCCAAGGUC	Cleavage	1
miR1063	ppt-miR1063g	CiTA1	5	-1	1	21	886	906	CAUCUUGGAGUACUGCAUCUU	:::::: .::.: :::::.:	AAGAUGGGGUGCGCCAAGGUC	Cleavage	1
miR1063	ppt-miR1063h	CiTA1	5	-1	1	21	886	906	CAUCUUGGAGUACUGCAUCUU	:::::: .::.: :::::.:	AAGAUGGGGUGCGCCAAGGUC	Cleavage	1
miR1515	csi-miR1515	CiTA1	5	-1	1	22	239	260	UCAUUUUUGCGUGCAAUGAUCC	::: :::. ::::.:::.	UCUUCAAAGCAUACAAAGAUGG	Translation	1
miR159	pta-miR159a	CiTA1	4.5	-1	1	20	450	469	UUGGAUUGAAGGGAGCUCCA	:::: : ::::::.:: :.:	UGGAUCACCCUUCGAUACGA	Cleavage	1
miR159	cme-miR159b	CiTA1	4.5	-1	1	21	450	470	AUUGGAUUGAAGGGAGCUCCU	::: : ::::::.:: :.::	UGGAUCACCCUUCGAUACGAU	Cleavage	1
miR159	osa-miR159c	CiTA1	4.5	-1	1	21	450	470	AUUGGAUUGAAGGGAGCUCCA	:::: : ::::::.:: :.::	UGGAUCACCCUUCGAUACGAU	Cleavage	1
miR159	osa-miR159d	CiTA1	4.5	-1	1	21	450	470	AUUGGAUUGAAGGGAGCUCCG	.::: : ::::::.:: :.::	UGGAUCACCCUUCGAUACGAU	Cleavage	1
miR159	osa-miR159e	CiTA1	4.5	-1	1	21	450	470	AUUGGAUUGAAGGGAGCUCCU	::: : ::::::.:: :.::	UGGAUCACCCUUCGAUACGAU	Cleavage	1
miR172	aau-miR172	CiTA1	5	-1	1	23	745	766	UGAGAAUCUUGAUGAUGCUGCAU	:: :: ::::::..:.: ::::	CUGAAG-AUCAUCGGGGUGCUCA	Cleavage	1
miR172	vvi-miR172d	CiTA1	5	-1	1	23	745	766	UGAGAAUCUUGAUGAUGCUGCAU	:: :: ::::::..:.: ::::	CUGAAG-AUCAUCGGGGUGCUCA	Cleavage	1
miR1861	osa-miR1861d	CiTA1	5	-1	1	22	269	290	UGGUCUUGAGGCAGGAACUGAG	.:: : ::.:::: ::.::	AGAGGUACAUGUCUCACGAUCA	Cleavage	1
miR1861	osa-miR1861n	CiTA1	4.5	-1	1	22	717	738	CGAUCUUGUGGCAGGAGCUGAG	:::: :::::: .:::.:	CCGAGCUGGUGCCACCGGAUUG	Cleavage	1
miR2096	osa-miR2096-3p	CiTA1	4.5	-1	1	21	1080	1100	CCUGAGGGGAAAUCGGCGGGA	..::..:::::. ..:::::	GUUCGUUGAUUUUGUUUCAGG	Cleavage	1
miR2118	ata-miR2118a-5p	CiTA1	5	-1	1	22	952	973	UUCCUAAUGUCUCCCAUUCCUA	: :::::::: ::: :::	ACCUACUGGGAGACUUUAAGAA	Cleavage	1
miR2119	mtr-miR2119	CiTA1	4.5	-1	1	21	112	132	UCAAAGGGAGGUGUGGAGUAG	.:: ::::.::::::: :	AGCUUCAACACUUCCCUUUUA	Cleavage	1
miR2630	mtr-miR2630a	CiTA1	5	-1	1	21	613	633	UGGUUUUGGUCCUUGGUAUUU	:: :.:::::::: .::::.	AACAAUCAAGGACCCGAACCG	Cleavage	1
miR2630	mtr-miR2630b	CiTA1	5	-1	1	21	613	633	UGGUUUUGGUCCUUGGUAUUU	:: :.:::::::: .::::.	AACAAUCAAGGACCCGAACCG	Cleavage	1
miR2630	mtr-miR2630c	CiTA1	5	-1	1	21	613	633	UGGUUUUGGUCCUUGGUAUUU	:: :.:::::::: .::::.	AACAAUCAAGGACCCGAACCG	Cleavage	1
miR2630	mtr-miR2630d	CiTA1	5	-1	1	21	613	633	UGGUUUUGGUCCUUGGUAUUU	:: :.:::::::: .::::.	AACAAUCAAGGACCCGAACCG	Cleavage	1
miR2630	mtr-miR2630e	CiTA1	5	-1	1	21	613	633	UGGUUUUGGUCCUUGGUAUUU	:: :.:::::::: .::::.	AACAAUCAAGGACCCGAACCG	Cleavage	1
miR2630	mtr-miR2630f	CiTA1	5	-1	1	21	613	633	UGGUUUUGGUCCUUGGUAUUU	:: :.:::::::: .::::.	AACAAUCAAGGACCCGAACCG	Cleavage	1
miR2630	mtr-miR2630g	CiTA1	5	-1	1	21	613	633	UGGUUUUGGUCCUUGGUAUUU	:: :.:::::::: .::::.	AACAAUCAAGGACCCGAACCG	Cleavage	1
miR2630	mtr-miR2630h	CiTA1	5	-1	1	21	613	633	UGGUUUUGGUCCUUGGUAUUU	:: :.:::::::: .::::.	AACAAUCAAGGACCCGAACCG	Cleavage	1
miR2630	mtr-miR2630i	CiTA1	5	-1	1	21	613	633	UGGUUUUGGUCCUUGGUAUUU	:: :.:::::::: .::::.	AACAAUCAAGGACCCGAACCG	Cleavage	1
miR2630	mtr-miR2630j	CiTA1	5	-1	1	21	613	633	UGGUUUUGGUCCUUGGUAUUU	:: :.:::::::: .::::.	AACAAUCAAGGACCCGAACCG	Cleavage	1
miR2630	mtr-miR2630k	CiTA1	5	-1	1	21	613	633	UGGUUUUGGUCCUUGGUAUUU	:: :.:::::::: .::::.	AACAAUCAAGGACCCGAACCG	Cleavage	1
miR2630	mtr-miR2630l	CiTA1	5	-1	1	21	613	633	UGGUUUUGGUCCUUGGUAUUU	:: :.:::::::: .::::.	AACAAUCAAGGACCCGAACCG	Cleavage	1
miR2630	mtr-miR2630m	CiTA1	5	-1	1	21	613	633	UGGUUUUGGUCCUUGGUAUUU	:: :.:::::::: .::::.	AACAAUCAAGGACCCGAACCG	Cleavage	1
miR2630	mtr-miR2630n	CiTA1	5	-1	1	21	613	633	UGGUUUUGGUCCUUGGUAUUU	:: :.:::::::: .::::.	AACAAUCAAGGACCCGAACCG	Cleavage	1
miR2630	mtr-miR2630o	CiTA1	5	-1	1	21	613	633	UGGUUUUGGUCCUUGGUAUUU	:: :.:::::::: .::::.	AACAAUCAAGGACCCGAACCG	Cleavage	1
miR2630	mtr-miR2630p	CiTA1	5	-1	1	21	613	633	UGGUUUUGGUCCUUGGUAUUU	:: :.:::::::: .::::.	AACAAUCAAGGACCCGAACCG	Cleavage	1
miR2630	mtr-miR2630q	CiTA1	5	-1	1	21	613	633	UGGUUUUGGUCCUUGGUAUUU	:: :.:::::::: .::::.	AACAAUCAAGGACCCGAACCG	Cleavage	1
miR2630	mtr-miR2630r	CiTA1	5	-1	1	21	613	633	UGGUUUUGGUCCUUGGUAUUU	:: :.:::::::: .::::.	AACAAUCAAGGACCCGAACCG	Cleavage	1
miR2630	mtr-miR2630s	CiTA1	5	-1	1	21	613	633	UGGUUUUGGUCCUUGGUAUUU	:: :.:::::::: .::::.	AACAAUCAAGGACCCGAACCG	Cleavage	1
miR2630	mtr-miR2630t	CiTA1	5	-1	1	21	613	633	UGGUUUUGGUCCUUGGUAUUU	:: :.:::::::: .::::.	AACAAUCAAGGACCCGAACCG	Cleavage	1
miR2630	mtr-miR2630u	CiTA1	5	-1	1	21	613	633	UGGUUUUGGUCCUUGGUAUUU	:: :.:::::::: .::::.	AACAAUCAAGGACCCGAACCG	Cleavage	1
miR2630	mtr-miR2630v	CiTA1	5	-1	1	21	613	633	UGGUUUUGGUCCUUGGUAUUU	:: :.:::::::: .::::.	AACAAUCAAGGACCCGAACCG	Cleavage	1
miR2630	mtr-miR2630w	CiTA1	5	-1	1	21	613	633	UGGUUUUGGUCCUUGGUAUUU	:: :.:::::::: .::::.	AACAAUCAAGGACCCGAACCG	Cleavage	1
miR2630	mtr-miR2630x	CiTA1	5	-1	1	21	613	633	UGGUUUUGGUCCUUGGUAUUU	:: :.:::::::: .::::.	AACAAUCAAGGACCCGAACCG	Cleavage	1
miR2630	mtr-miR2630y	CiTA1	5	-1	1	21	613	633	UGGUUUUGGUCCUUGGUAUUU	:: :.:::::::: .::::.	AACAAUCAAGGACCCGAACCG	Cleavage	1
miR2927	osa-miR2927	CiTA1	5	-1	1	22	1	23	UGUCGUCGUCGAUGG-AGCCCAU	:::::.: ::::::..:.::::	AUGGGUUGCCAUCGGUGGCGACU	Cleavage	1
miR2936	ath-miR2936	CiTA1	5	-1	1	22	154	175	CUUGAGAGAGAGAACACAGACG	:::: ::::::::::..	UCUCUGAACUCUCUCUCUCGGA	Cleavage	1
miR319	sbi-miR319a	CiTA1	5	-1	1	20	450	469	UUGGACUGAAGGGUGCUCCC	::: ::::::::. : :.:	UGGAUCACCCUUCGAUACGA	Cleavage	1
miR319	zma-miR319a-3p	CiTA1	5	-1	1	20	450	469	UUGGACUGAAGGGUGCUCCC	::: ::::::::. : :.:	UGGAUCACCCUUCGAUACGA	Cleavage	1
miR319	osa-miR319a-3p.2-3p	CiTA1	5	-1	1	20	450	469	UUGGACUGAAGGGUGCUCCC	::: ::::::::. : :.:	UGGAUCACCCUUCGAUACGA	Cleavage	1
miR319	osa-miR319b	CiTA1	5	-1	1	20	450	469	UUGGACUGAAGGGUGCUCCC	::: ::::::::. : :.:	UGGAUCACCCUUCGAUACGA	Cleavage	1
miR319	sbi-miR319b	CiTA1	5	-1	1	20	450	469	UUGGACUGAAGGGUGCUCCC	::: ::::::::. : :.:	UGGAUCACCCUUCGAUACGA	Cleavage	1
miR319	bdi-miR319b-3p	CiTA1	5	-1	1	21	449	469	UUGGACUGAAGGGUGCUCCCU	::: ::::::::. : :.:	UUGGAUCACCCUUCGAUACGA	Cleavage	1
miR319	zma-miR319b-3p	CiTA1	5	-1	1	20	450	469	UUGGACUGAAGGGUGCUCCC	::: ::::::::. : :.:	UGGAUCACCCUUCGAUACGA	Cleavage	1
miR319	zma-miR319c-3p	CiTA1	5	-1	1	20	450	469	UUGGACUGAAGGGUGCUCCC	::: ::::::::. : :.:	UGGAUCACCCUUCGAUACGA	Cleavage	1
miR319	zma-miR319d-3p	CiTA1	5	-1	1	20	450	469	UUGGACUGAAGGGUGCUCCC	::: ::::::::. : :.:	UGGAUCACCCUUCGAUACGA	Cleavage	1
miR408	bdi-miR408-5p	CiTA1	5	-1	1	21	140	159	CAGGGAUGGAGCAGAGCAUGG	:.:: : :::: :::::.:::	CUAUUC-CUGCACCAUCUCUG	Translation	1
miR438	osa-miR438	CiTA1	4.5	-1	1	21	565	585	UUCCCACGCGUUAUAGUGAAA	.:: ::.:: ::::::::	GCAUACGAUGACUCGUGGGAA	Cleavage	1
miR477	vvi-miR477b-5p	CiTA1	3.5	-1	1	22	957	978	ACUCUUUCUCAAGGGCUUCUAG	::.:.:: :.:: :::::::::	CUGGGAGACUUUAAGAAAGAGU	Translation	1
miR482	pvu-miR482-5p	CiTA1	5	-1	1	22	125	146	GGAAUGGGCUGAUUGGGAAGCA	:::.. ::::::.:::::	CCCUUUUAUCUCAGCCUAUUCC	Cleavage	1
miR482	sly-miR482d-5p	CiTA1	5	-1	1	21	67	87	GGAGUGGGUGGGAUGGAAAAA	:: :.. :::::::: :::.	CUUAUUUCUCCCACCCUCUCU	Cleavage	1
miR5079	osa-miR5079a	CiTA1	4.5	-1	1	22	728	749	UUUGGAUCUGUUAUUUUGGUAU	:::..: :..:::.::..::	CCACCGGAUUGGCAGGUCUGAA	Cleavage	1
miR5079	osa-miR5079b	CiTA1	4.5	-1	1	22	728	749	UUUGGAUCUGUUAUUUUGGUAU	:::..: :..:::.::..::	CCACCGGAUUGGCAGGUCUGAA	Cleavage	1
miR5380	gma-miR5380a	CiTA1	2.5	-1	1	24	19	42	GAAAAUGAAUGAUGAGGAUGGGGA	:.: : :.:::::::::::::	CGACUAGCAUUAUCAUUCAUUUUC	Cleavage	1
miR5380	gma-miR5380b	CiTA1	2.5	-1	1	24	19	42	GAAAAUGAAUGAUGAGGAUGGGGA	:.: : :.:::::::::::::	CGACUAGCAUUAUCAUUCAUUUUC	Cleavage	1
miR5510	osa-miR5510	CiTA1	4.5	-1	1	21	440	460	AGGCUGAUCCACUCCAGAGGA	:.:::: : ::::::: :::	GCUUCUGCAUUGGAUCACCCU	Cleavage	1
miR5722	bra-miR5722	CiTA1	5	-1	1	22	1078	1098	UGAAAUAGAGUCAUGUGGAACG	:.:.. :::.:.:.:::::	AAGUUCGU-UGAUUUUGUUUCA	Cleavage	1
miR6180	hvu-miR6180	CiTA1	4	-1	1	20	64	83	AGGGUGGAAGAAAGAGGGCG	::.: ::::: :::::::	GACCUUAUUUCUCCCACCCU	Cleavage	1
miR6192	hvu-miR6192	CiTA1	5	-1	1	22	68	89	UAGGAGAGGGGGGAAGGGAUCU	::..:: :: :::::::.:	UUAUUUCUCCCACCCUCUCUUC	Translation	1
miR6457	ptc-miR6457b	CiTA1	5	-1	1	21	1052	1072	UUAGUUUGGCAGCCUCUUCUC	: ::::: ::::: ::.:.:	GUGAAGAAGCUGCGCAAUUGA	Cleavage	1
miR7539	lja-miR7539	CiTA1	4.5	-1	1	21	154	174	UCGAGAGAGAGAGCGACGAGG	.::: ::::::::::::.	UCUCUGAACUCUCUCUCUCGG	Cleavage	1
miR7715	bdi-miR7715-3p	CiTA1	4.5	-1	1	21	652	672	UAAGAAAACCCACCUUUGAUG	::: .:: ::::::::::.	GAUCUCGGGCGGGUUUUCUUG	Cleavage	1
miR7982	stu-miR7982a	CiTA1	4.5	-1	1	24	18	41	AAGUUGGAUGAUAAUAAUAUAUAU	:: ::::::::.:: .::	GCGACUAGCAUUAUCAUUCAUUUU	Cleavage	1
miR7982	stu-miR7982b	CiTA1	4.5	-1	1	24	18	41	AAGUUGGAUGAUAAUAAUAUAUAU	:: ::::::::.:: .::	GCGACUAGCAUUAUCAUUCAUUUU	Cleavage	1
miR8029	stu-miR8029	CiTA1	5	-1	1	24	239	262	AGCCAUUUUUCUUUGUUUUGGAGC	::.::::.:: : :::.:::::	UCUUCAAAGCAUACAAAGAUGGCC	Translation	1
miR826	ath-miR826b	CiTA1	5	-1	1	21	1028	1048	UGGUUUUGGACACGUGAAAAU	:::::: :::.::: .:..	GCUUUCACUUGUUCAAUGCUG	Cleavage	1
miR851	aly-miR851-5p	CiTA1	5	-1	1	24	909	932	UGGUCUUUGUUUGCGACCCAUACG	::.:: :: :::.: ::::::..	GGUGUGCGUGGCAGAGAAAGACUG	Cleavage	1
miR8678	gra-miR8678	CiTA1	3	-1	1	21	703	723	AAUUUGGACUGUCACGUAGGA	:::::::.::::::.:. :	CACUACGUGGCAGUCCGAGCU	Cleavage	1
miR8775	gra-miR8775	CiTA1	5	-1	1	21	176	196	UUGUGAGAUUGAAGCUGAUGG	: .::: :::::.::.:::	CAGUCACACUCAAUUUCGCAA	Cleavage	1
miR9780	tae-miR9780	CiTA1	4.5	-1	1	21	832	852	CGGGUCGGCGCUGCACGCGGC	: : :::.::.: :::::::	UCGGGGUGUAGUGACGACCCG	Cleavage	1
miR1049	ppt-miR1049	CiTA2a	5	-1	1	21	723	743	UCUCUCUUAGCCAAACAGUCU	.: .::: :::::.::: .::	GGUUUGUGUGGCUGAGAAGGA	Cleavage	1
miR1088	smo-miR1088-3p	CiTA2a	3.5	-1	1	21	822	842	GCGUGCUCUUUUUCUUCUGUC	::::::::.:.:.:.:::.:	GACAGAAGGAGAGGGGCAUGG	Cleavage	1
miR3445	aly-miR3445-5p.1	CiTA2a	4.5	-1	1	21	708	728	CGAACCAUCACCUUCCAAACC	: : :::.:::: :::::.:	CGGUGGGAGGGUGUUGGUUUG	Cleavage	1
miR3704	pde-miR3704a	CiTA2a	5	-1	1	22	555	576	GGUCUCGGUGGAGUUGGGAAGA	::::::: .:...:.:::	UGGUCCCAACAUCGUUGGGACA	Cleavage	1
miR3704	pde-miR3704b	CiTA2a	4.5	-1	1	22	555	576	GGUCUCGAUGGAGUUGGGAAGA	::::::: .:.:.:.:::	UGGUCCCAACAUCGUUGGGACA	Cleavage	1
miR396	zma-miR396g-3p	CiTA2a	5	-1	1	21	284	304	GUUCAAGAAAGCUGUGGAAGA	::::::.: .::::::: :	CCUUCCAUAAUUUUCUUGUAA	Cleavage	1
miR403	sly-miR403-5p	CiTA2a	4.5	-1	1	19	1	19	CGUUUGUGCGUGAAUCUAA	:.:::::: :::: ::::	AUGGAUUCAAGCACCAACG	Translation	1
miR408	aqc-miR408	CiTA2a	5	-1	1	21	773	793	UGCUCUGCCUCAUCCUUGUCU	:: : ::::::::::.:	GCGAAACGUUGAGGCAGAGUA	Cleavage	1
miR473	ptc-miR473a-5p	CiTA2a	5	-1	1	20	773	792	ACUCUCCCUCAAGGCUUCCA	::: : :::::: :::::	GCGAAACGUUGAGGCAGAGU	Cleavage	1
miR5037	gma-miR5037c	CiTA2a	5	-1	1	20	649	668	AGUGGAACUUUGAGGCCUGC	:.::..:..::: :::..:	ACGGGUUUUGAAGAUCCGUU	Cleavage	1
miR5638	ath-miR5638a	CiTA2a	4.5	-1	1	21	707	727	AUACCAAAACUCUCUCACUUU	.:::.:::.:: ::::: :	CCGGUGGGAGGGUGUUGGUUU	Cleavage	1
miR6021	nta-miR6021	CiTA2a	5	-1	1	21	356	376	UUGGAAGAGGCUGCUAUUGGA	:: . :::: :.::::::.:	CCCCGGAGCAUCUUCUUCCGA	Translation	1
miR7764	bdi-miR7764-5p	CiTA2a	5	-1	1	20	753	772	CAUAACCUAGAUCUGUAUCA	:::: ::. .:.::::::	GGAUAGAGGGUUGGGUUAUU	Translation	1
miR8022	stu-miR8022	CiTA2a	4.5	-1	1	24	282	305	UUUAAAUGAGAAUUUUGGACUAUU	:::: ::::.:: : ::::	GACCUUCCAUAAUUUUCUUGUAAA	Cleavage	1
miR8147	cpa-miR8147	CiTA2a	5	-1	1	24	896	919	ACUGAUACUUGAUGAAUUUGCAUG	..: :::::.::: :::: :	UGGUUGAUUUCAUUAAGCAUCACU	Cleavage	1
miR909	cre-miR909.1	CiTA2a	5	-1	1	21	539	559	UGCUGGUCAAACCGGUGGUGG	:.::::::: :::.:..:.	GCGCCACCGGAUUGGCUGGUC	Translation	1
miR9479	sly-miR9479-5p	CiTA2a	5	-1	1	22	746	767	UCCAGUCCUCUACCCUUCUCCA	:::: ::::::..:::.	GGUUAAAGGAUAGAGGGUUGGG	Cleavage	1
miR1049	ppt-miR1049	CiTA2b	5	-1	1	21	723	743	UCUCUCUUAGCCAAACAGUCU	.: .::: :::::.::: .::	GGUUUGUGUGGCUGAGAAGGA	Cleavage	1
miR1088	smo-miR1088-3p	CiTA2b	3.5	-1	1	21	822	842	GCGUGCUCUUUUUCUUCUGUC	::::::::.:.:.:.:::.:	GACAGAAGGAGAGGGGCAUGG	Cleavage	1
miR3445	aly-miR3445-5p.1	CiTA2b	4.5	-1	1	21	708	728	CGAACCAUCACCUUCCAAACC	: : :::.:::: :::::.:	CGGUGGGAGGGUGUUGGUUUG	Cleavage	1
miR3446	aly-miR3446-5p	CiTA2b	5	-1	1	24	295	318	CUCGGAAGCUAGACGUGUGGCAGG	..: ....: :::::: ::::::	UUUCUUGUAAAUCUAGCCUCCGAG	Cleavage	1
miR3704	pde-miR3704a	CiTA2b	5	-1	1	22	555	576	GGUCUCGGUGGAGUUGGGAAGA	::::::: .:...:.:::	UGGUCCCAACAUCGUUGGGACA	Cleavage	1
miR3704	pde-miR3704b	CiTA2b	4.5	-1	1	22	555	576	GGUCUCGAUGGAGUUGGGAAGA	::::::: .:.:.:.:::	UGGUCCCAACAUCGUUGGGACA	Cleavage	1
miR396	zma-miR396g-3p	CiTA2b	5	-1	1	21	284	304	GUUCAAGAAAGCUGUGGAAGA	::::::.: .::::::: :	CCUUCCAUAAUUUUCUUGUAA	Cleavage	1
miR403	sly-miR403-5p	CiTA2b	4.5	-1	1	19	1	19	CGUUUGUGCGUGAAUCUAA	:.:::::: :::: ::::	AUGGAUUCAAGCACCAACG	Translation	1
miR408	aqc-miR408	CiTA2b	5	-1	1	21	773	793	UGCUCUGCCUCAUCCUUGUCU	:: : ::::::::::.:	GCGAAACGUUGAGGCAGAGUA	Cleavage	1
miR473	ptc-miR473a-5p	CiTA2b	5	-1	1	20	773	792	ACUCUCCCUCAAGGCUUCCA	::: : :::::: :::::	GCGAAACGUUGAGGCAGAGU	Cleavage	1
miR5037	gma-miR5037c	CiTA2b	5	-1	1	20	649	668	AGUGGAACUUUGAGGCCUGC	:.::..:..::: :::..:	ACGGGUUUUGAAGAUCCGUU	Cleavage	1
miR5503	osa-miR5503	CiTA2b	5	-1	1	22	62	84	UUCGGAUCUUUCUA-GAGGCAUU	::: : ::::.::.:.::.:	AUGGCCGCGUAGAGAGGUUCGGA	Cleavage	1
miR5638	ath-miR5638a	CiTA2b	4.5	-1	1	21	707	727	AUACCAAAACUCUCUCACUUU	.:::.:::.:: ::::: :	CCGGUGGGAGGGUGUUGGUUU	Cleavage	1
miR6021	nta-miR6021	CiTA2b	5	-1	1	21	356	376	UUGGAAGAGGCUGCUAUUGGA	:: . :::: :.::::::.:	CCCCGGAGCAUCUUCUUCCGA	Translation	1
miR7764	bdi-miR7764-5p	CiTA2b	5	-1	1	20	753	772	CAUAACCUAGAUCUGUAUCA	:::: ::. .:.::::::	GGAUAGAGGGUUGGGUUAUU	Translation	1
miR8022	stu-miR8022	CiTA2b	4.5	-1	1	24	282	305	UUUAAAUGAGAAUUUUGGACUAUU	:::: ::::.:: : ::::	GACCUUCCAUAAUUUUCUUGUAAA	Cleavage	1
miR8147	cpa-miR8147	CiTA2b	5	-1	1	24	896	919	ACUGAUACUUGAUGAAUUUGCAUG	..: :::::.::: :::: :	UGGUUGAUUUCAUUAAGCAUCACU	Cleavage	1
miR909	cre-miR909.1	CiTA2b	5	-1	1	21	539	559	UGCUGGUCAAACCGGUGGUGG	:.::::::: :::.:..:.	GCGCCACCGGAUUGGCUGGUC	Translation	1
miR9479	sly-miR9479-5p	CiTA2b	5	-1	1	22	746	767	UCCAGUCCUCUACCCUUCUCCA	:::: ::::::..:::.	GGUUAAAGGAUAGAGGGUUGGG	Cleavage	1
miR1515	csi-miR1515	JrTA1	5	-1	1	22	44	65	UCAUUUUUGCGUGCAAUGAUCC	::: :::. ::::.:::.	UCUUCAAAGCAUACAAAGAUGG	Translation	1
miR172	aau-miR172	JrTA1	5	-1	1	23	550	571	UGAGAAUCUUGAUGAUGCUGCAU	:: :: ::::::..:.: ::::	CUGAAG-AUCAUCGGGGUGCUCA	Cleavage	1
miR172	vvi-miR172d	JrTA1	5	-1	1	23	550	571	UGAGAAUCUUGAUGAUGCUGCAU	:: :: ::::::..:.: ::::	CUGAAG-AUCAUCGGGGUGCUCA	Cleavage	1
miR1861	osa-miR1861n	JrTA1	5	-1	1	22	522	543	CGAUCUUGUGGCAGGAGCUGAG	:::: ::::.: .:::.:	CCGAGCUGGUGCCGCCGGAUUG	Cleavage	1
miR2878	osa-miR2878-3p	JrTA1	5	-1	1	24	601	624	CAGGAUUUUAUACAUGUAAAGAAU	: ::::::: ::. :.:::	CGUGAUGACAUGUACAAGUUUCUG	Translation	1
miR3627	stu-miR3627-3p	JrTA1	4.5	-1	1	21	737	757	AAGUGCCUCUGUCUUUCGACA	: .::::::.::.:::..:	GGCUGAAAGAUAGGGGCGUUA	Cleavage	1
miR476	hbr-miR476	JrTA1	5	-1	1	20	718	737	UAAUCCUUCUUUGCAAAGUC	.: : :::.::::::: :.	UGCGUGGCAGAGAAGGACUG	Cleavage	1
miR477	vvi-miR477b-5p	JrTA1	3.5	-1	1	22	762	783	ACUCUUUCUCAAGGGCUUCUAG	:: :.:: :.:: :::::::::	CUCGGAGACUUUAAGAAAGAGU	Translation	1
miR5254	mtr-miR5254	JrTA1	4.5	-1	1	21	825	845	AGGAGGUGGAAGCAUUUGUGA	:: : :::::.::::: .:	GGACCAUUGCUUUCACCUGUU	Cleavage	1
miR5519	osa-miR5519	JrTA1	5	-1	1	21	881	901	UGGCAGAAGUACUGGACUUAG	::::.:.::. ::.::...	GAAAGUUCGGUGAUUUUGUUG	Cleavage	1
miR6021	nta-miR6021	JrTA1	5	-1	1	21	347	367	UUGGAAGAGGCUGCUAUUGGA	:: : :::: ::::: ::::	CCCCAGAGCACCCUCUACCAA	Translation	1
miR6457	ptc-miR6457b	JrTA1	5	-1	1	21	857	877	UUAGUUUGGCAGCCUCUUCUC	: ::::: ::::: ::.:.:	GUGAAGAAGCUGCGCAAUUGA	Cleavage	1
miR7715	bdi-miR7715-3p	JrTA1	5	-1	1	21	457	477	UAAGAAAACCCACCUUUGAUG	::. .:: ::::::::::.	GAUUUCGGGCGGGUUUUCUUG	Cleavage	1
miR7972	rgl-miR7972	JrTA1	5	-1	1	21	536	556	UUGUCAGGCUUGUUAUUCUCC	.:: :..::.:::::: .:	CCGGAUUGGCAGGCCUGAAGA	Cleavage	1
miR8029	stu-miR8029	JrTA1	5	-1	1	24	44	67	AGCCAUUUUUCUUUGUUUUGGAGC	::.::::.:: : :::.:::::	UCUUCAAAGCAUACAAAGAUGGCC	Translation	1
miR824	aly-miR824-3p	JrTA1	5	-1	1	21	865	885	CCUUCUCAUCGAUGGUCUAGA	::. .: ::.:::::::: :	GCUGCGCAAUUGAUGAGAAAG	Cleavage	1
miR824	ath-miR824-3p	JrTA1	5	-1	1	21	865	885	CCUUCUCAUCGAUGGUCUAGA	::. .: ::.:::::::: :	GCUGCGCAAUUGAUGAGAAAG	Cleavage	1
miR826	ath-miR826b	JrTA1	5	-1	1	21	833	853	UGGUUUUGGACACGUGAAAAU	:::::: :::.::: .:..	GCUUUCACCUGUUCAAUGCUG	Cleavage	1
miR8634	gra-miR8634	JrTA1	5	-1	1	21	294	314	UUGGUAUGGAGGAUGGAAAAG	:.:::.::::: .::::	GUCCUUCAUUCUCCAAGCCAA	Cleavage	1
miR8678	gra-miR8678	JrTA1	4	-1	1	21	508	528	AAUUUGGACUGUCACGUAGGA	: :::::.::::::.:. :	CACCACGUGGCAGUCCGAGCU	Cleavage	1
miR903	ppt-miR903	JrTA1	4.5	-1	1	22	524	545	GCUACUUCGGCGGGACAAGAGC	:: :: ::::::.: :.::	GAGCUGGUGCCGCCGGAUUGGC	Cleavage	1
miR9498	bdi-miR9498	JrTA1	5	-1	1	21	502	522	GACCGUCAAGUGGUUGUUGAG	:::.: ::::: ::.: :::	AUCAGCCACCACGUGGCAGUC	Cleavage	1
miR9780	tae-miR9780	JrTA1	3.5	-1	1	21	637	657	CGGGUCGGCGCUGCACGCGGC	::: :::.::.: :::::::	UCCGGGUGUAGUGACGACCCG	Cleavage	1
miR1088	smo-miR1088-3p	JrTA2	3.5	-1	1	21	822	842	GCGUGCUCUUUUUCUUCUGUC	::::::::.:.:.:.:::.:	GACAGAAGGAGAGGGGCAUGG	Cleavage	1
miR1520	gma-miR1520n	JrTA2	5	-1	1	24	880	902	UCAAUCAGAACAUGACACGUGACA	: :::: : ::::::.::::	CCCCUCGUGG-AAGUUCUGGUUGA	Cleavage	1
miR156	aly-miR156h-3p	JrTA2	5	-1	1	21	743	763	GCUCUCUUUCCUUCUGCCACC	:::. ::::: ::::.:.	AUUGGUUAAAGGAUAGAGGGU	Cleavage	1
miR156	mtr-miR156h-3p	JrTA2	5	-1	1	21	743	763	GCUCUUUAUUCUUCUGUCAUC	::.. :::.:::.::.:.	AUUGGUUAAAGGAUAGAGGGU	Cleavage	1
miR3629	vvi-miR3629a-5p	JrTA2	5	-1	1	21	702	722	CGCAUUUUCUCAGCAGCCAAG	:::::: ::.::...::.	UAUGGCUGGUGGGAGGGUGUU	Cleavage	1
miR396	zma-miR396g-3p	JrTA2	5	-1	1	21	284	304	GUUCAAGAAAGCUGUGGAAGA	::::::.: .::::::: :	CCUUCCAUAAUUUUCUUGUAA	Cleavage	1
miR403	sly-miR403-5p	JrTA2	4.5	-1	1	19	1	19	CGUUUGUGCGUGAAUCUAA	:.:::::: :::: ::::	AUGGAUUCAAGCACCAACG	Translation	1
miR4390	gma-miR4390	JrTA2	5	-1	1	24	630	652	UCGUACUCGUCGGGUAUCGGGUAU	:::: .: :.::::::::: :::.	AUACAUG-UGCCCGACGAGCACGG	Cleavage	1
miR5037	gma-miR5037c	JrTA2	5	-1	1	20	211	230	AGUGGAACUUUGAGGCCUGC	::: .: :::. :::::::	CCAGAUCACAAGCUUCCACU	Cleavage	1
miR5638	ath-miR5638a	JrTA2	3.5	-1	1	21	707	727	AUACCAAAACUCUCUCACUUU	.:::.:::.:: :::::.:	CUGGUGGGAGGGUGUUGGUGU	Cleavage	1
miR5654	ath-miR5654-5p	JrTA2	5	-1	1	20	712	731	AUAAAUCCCAACAUCUUCCA	:::.:.:::::: .: :.:	GGGAGGGUGUUGGUGUGUGU	Cleavage	1
miR6021	nta-miR6021	JrTA2	5	-1	1	21	356	376	UUGGAAGAGGCUGCUAUUGGA	:: . :::: :.::::::.:	CCCCGGAGCAUCUUCUUCCGA	Translation	1
miR6222	sbi-miR6222-5p	JrTA2	4.5	-1	1	21	547	567	CCUGUUUGGAUCAGCCAAGGC	:::::::.:::.::::	GGAUUGGCUGGUCCGAACAUC	Cleavage	1
miR7719	bdi-miR7719-5p	JrTA2	5	-1	1	21	717	737	UCCGCCAUACAUGUUUCUAUC	:.:. ....:::.:::::::	GGUGUUGGUGUGUGUGGCGGA	Cleavage	1
miR7764	bdi-miR7764-5p	JrTA2	5	-1	1	20	753	772	CAUAACCUAGAUCUGUAUCA	:::: ::. .:.::::::	GGAUAGAGGGUUGGGUUAUU	Translation	1
miR8022	stu-miR8022	JrTA2	4.5	-1	1	24	282	305	UUUAAAUGAGAAUUUUGGACUAUU	:::: ::::.:: : ::::	GACCUUCCAUAAUUUUCUUGUAAA	Cleavage	1
miR8678	gra-miR8678	JrTA2	5	-1	1	21	517	537	AAUUUGGACUGUCACGUAGGA	:::::::.:::: :::.	CACUACGUGGCAGUGCAAGCC	Cleavage	1
miR9479	sly-miR9479-5p	JrTA2	5	-1	1	22	746	767	UCCAGUCCUCUACCCUUCUCCA	:::: ::::::..:::.	GGUUAAAGGAUAGAGGGUUGGG	Cleavage	1
