# Supplementary material for: Genome-Wide Identification of Tannase Genes and Their Function of Wound Response and Astringent Substances Accumulation in Juglandaceae
Source: Front Plant Sci. 2021 May 17;12:664470. doi: 10.3389/fpls.2021.664470 (PMC8165273; doi:10.3389/fpls.2021.664470)
Supplement: Supplementary Table 5 — The list of primers sequence used for RT-qPCR. [file Table_5.XLSX]

## Sheet: Sheet1
Supplementary Table 5. The list of primers sequence used for RT-qPCR.
Genes	Forward Primer (5' to 3')	Reverse Primer (5' to 3')	Product length
CcTA1 / CiTA1	TGTCAAAGATGGGGTGCG	GCAGCTTCTTCACTCTCAGC	184
CcTA2	AAAACAGCGAGGACAAAATG	TGTTTCGCAATAACCCAAC	176
CiTA2a	AACTTCCAAACTCGCCAGAC	GTGCCTGCGAACCTTCCC	156
CiTA2b	GTCTTGTGTTATTTTGAGCC	GTGCCTCCGAGTCTTCCG	150
CcGGT1	CCGGAATATCCAAGCCTTTGTG	CAAGCTGCCATTTGCCTTTG	151
CiGGT1	CCGGAATATCCAAGCCTTTGTG	CAGGCTGCCATTTGCCTTTG	151
CcGGT2 / CiGGT2	CACTGCGGATGGAACTCG	AATTACCCTGTTCTCGGCC	159
CcACTIN / CiACTIN	GCGACAATGGAACTGGAA	CCTCTTTGACTGGGCTTC	158
