# Supplementary material for: Genome-Wide Identification of Tannase Genes and Their Function of Wound Response and Astringent Substances Accumulation in Juglandaceae
Source: Front Plant Sci. 2021 May 17;12:664470. doi: 10.3389/fpls.2021.664470 (PMC8165273; doi:10.3389/fpls.2021.664470)
Supplement: Supplementary Table 6 — Scaffold location of TA and TA-like genes in plants. [file Table_6.XLSX]

## Sheet: Sheet1
Supplementary Table 6. Scaffold location of TA and TA-like genes in plants.
Species	Gene ID	Chromsome	Start	End	Protein Sequence	Arabidopsis homologous gene	Annotation
Camellia sinensis	CsTA4	Chr.4	108567980	108569298	MDSIAHDFPPFFRVHKDGRVERFMVSDYVPPAVDPKTGVEFKDTLISPETGVKARIFLPKINGPDHKLPLLVHYHGGGFCMGSSLDTVTLRFLTSLASQAHLIAISVDYRLAPEHPLPIAYEDSWSALQWIATHSNGQGPDPWLNQYADFGRVFLAGESAGANIAHQVAVRVGTVGLEGFMPRGVIIIHPYFAGSEPDKMIQYLYPGSSGSEDDPNLSPKEDPNLTKMGCSKVIVFVAEKDRLKPRGVDYYETLKNSGWEGRVEFVEDKGEDHCFHMFSPNSDKVVGLMQKLGTFVNEN	AT2G03550.1	alpha/beta-Hydrolases superfamily protein
Camellia sinensis	CsTA2	Chr.4	108573467	108574366	MDSIAHDFPPFFRVHKDGCVERFMVSDYVPPAVDPITGVEFKDTLISPETGVKARIFLPKINGPDHKLPLLVHYHGGGFCMGSSLGAITLRFLTSLASQAHLIAISVDYRLAPEHPLPIAYDDSWSALQWIATHSNGQGPDPWLNQYADFGRVFLAGESAGANIAHQVAVRVGTVGLEGFMPRGVIIIHPYFAGSEPDKMIQYLYPESSGSEDDPNLSPKEDPNLTKMGCSKVIVFVAEKDRLKLRGVDYYETLKNSGWEGRVEFVEDKGEDHCFHMFSPNSDKVVGLMQKLGTFVNEN	AT1G47480.1	alpha/beta-Hydrolases superfamily protein
Camellia sinensis	CSS0041354.1	Chr.4	108666586	108667497	MAKRRVVRALIIEQASTSNVEVQTEQPPNTPAMTFKGRAVTTTNSVTAKKDHVLTFNLSKSLCLPEDMEKHDHLTELKAIRSATKLMVLVNAKDAELKALKTNLAVLAAEKEKLAELVNAAETDKQKALAEKKDRYLRELAKIEKKKNAEIQELQKKMEDVEDRGFKEGEETYVQQCEATKDIFFKCG	AT1G09770.1	cell division cycle 5
Camellia sinensis	CsTA-L3	Chr.4	108705918	108706932	MDSNPSEILQDFPPLFRIYQNGHVERFKITQILPPSDDPQTGVRSKDSLISPENAVSARLFLPKTTHPHRKLPLLIYIHGGAFSIESAFSPLYHHYVTSLAAAANVLAVSIEYRLAPEHPVPACYDDSWSVLQWVTRHANGSIPDPDPWLVDHADFTRVFLAGDSAGANIAHNMAVRAGVDGLGSGLKIVGVVLVQPFFGNDEIDKLWMLICPETSGINDPRLNPAADPGLLAKLGCTRVLVCVAGKDHLRERGWSYYEALKKSEWGGSVEIEETEGEPHVFHLFDPACEKARTLMKRVVSFMNQD	AT1G19190.1	alpha/beta-Hydrolases superfamily protein
Camellia sinensis	CSS0012421.1	Chr.4	108775461	108776286	MHGGGFAMMSAFTPQYDRHARLLVECRLAPEHPIPACYDDAWAVLRWVAAHSTRDGAEPWLNDHADFSRVFVGGSSSGGNMAHTLAYRVGTIGLPGVKLVGAFMAHPYFGGVEEDDKIWMYMCPTNSGFDDPRMKPPVEDLAVIGCERVLMFVAGNDPMREPGRAYYERLKKSGWNGSVEIVENIGQDPTNENAVALVKKIVDFINQK	AT1G19190.1	alpha/beta-Hydrolases superfamily protein
Camellia sinensis	CsTA-L4	Chr.4	108869304	108870394	MDLTDSEILHEFRFLKVFKDGRVEKISWPPVKIPPSDDPTTGVRSKDVVISNEPEVSARIFLPKLSDPTHAFPLVLYMHGGGFAMMSAFTPHYDRHARLLAAESTSIVVSVEYRLAPEHPIPACYDDAWDVLRWVAAHSTRDGAEPWLNDHADFSRVFVGGDSSGGNMAHTLAYRVGTIGLPGVKLVGAFMAHPYFGGVEEDDKIWMYMCPTNSGFDDPRMKPPVEDLAVIGCERVLMFVAGNDPMREAGRAYYERLKKSGWKGSVEIVENVGQDHCFHLQDPTNENAVALVKKIVDFINQK	AT1G19190.1	alpha/beta-Hydrolases superfamily protein
Camellia sinensis	CSS0037958.1	Chr.4	108953557	108954534	MTFKGYAVTTTDSITAKKDHLLTFNLSKSLCLPEDMEKHDHLTELKAIRSATKLMVLAVQKSHVVHQSIAEVNVKDVELKALKTNLAVLAAEKEKLAELVNAAEADKQKALAEKKDRYLRELAKIEKKKNVEIQELQKKIEDAEDRGFKEGKETYTAAEKLGQAHDSEVFLNPPPYFILSYMTKYANTVQQKFLQEEEYIPNPADAPPTNTDLGRSTLLPARMDMPSQTEPTLTGGGCITDLTKEGEARATRPSGEVHGDLDAELDELFT	AT3G25430.1	Polynucleotidyl transferase, ribonuclease H-like superfamily protein
Camellia sinensis	CsTA1	Chr.4	108998108	108999082	MDSIAHDFPPFFRVHKDGRVERFMVSDYVPPAVDPITGVEFKDTLISPETGVKARIFLPKINGPDHKLPLLVHYHGGGFCMGSSLGAIILRFLTSLASQAHLIAISVDYRLAPEHPLPIAYDDSWSALQWIATHSNGQGPDPWLNQYADFGRVFLAGESAGANIAHQVAVRVGTVGLEGFMPRGVIIIHPYFAGSEPDKMIQYLYPGSSGSEDDPNLSPKEDPNLTKMGCSKVIVFVAEKDRLKPRGVDYYETLKNSGWEGRVEFVEDKGEDHCFHMFSPNSDKVVGLIQKLGTFVNEN	AT1G47480.1	alpha/beta-Hydrolases superfamily protein
Camellia sinensis	CsTA3	Chr.4	109014127	109015243	MDSIAHDFPPFFRVHKDGRVERFMVSDYVPPAVDPKTGVEFKDTLISPETGVKARIFLPKINGPDHKLPLLVHYHGGGFCMGSSLDTVTLRFLTSLASQAHLIAISVEYRLAPEHPLPIAYEDSWSALQWIATHSNGQGPDPWLNQYADFGRVFLAGESAGANIAHQVAVRVGTVGLEGFMPRGVIIIHPYFAGSEPDKMIQYLYPGSSGSEDDPNLSPKEDPNLTKMGCSKVIVFVAEKDRLKPRGVDYYETLKNSGWEGRVEFVEDKGEDHCFHMFSPNSDKVVGLIQKLGTFVNEN	AT2G03550.1	alpha/beta-Hydrolases superfamily protein
Camellia sinensis	CSS0007276.2	Chr.4	109047504	109057093	MADDLCLLIKDTLIIKAPKKSPLVLRMFVLAFAMVCGIYICSICLKQISTRSNVGFLNVQVINRPCEPPNIEPSEKLYAHFPMPNTFSRDECACNPVRYFAILSTQRSGSGWFETLLNSHMNISSNGEIFSVKVRRSNISTIVETLDKIYNLDWLTSASKNECTGAVGLKWMLNQGLMQNHEDIVEYFNTKGVSAIFLFRRNLLRRMISILANSYDQNAKPLNGTHKSHVHSPHEAEILARYKPTINATLLIPDLRKVEGDGCQSFRIFQKHSTHYPLLRGHNKKSH	AT2G15730.1	P-loop containing nucleoside triphosphate hydrolases superfamily protein
Camellia sinensis	CSS0023286.1	Chr.4	109059182	109059987	MSVVVADVVNMGKHGVYSACYLNAVLVLGEGESCCKQIVVMVSVGRHTGNVVIVVGYLGGTHH	AT5G01310.1	APRATAXIN-like
Camellia sinensis	CSS0004698.1	Chr.4	109084144	109086333	MTTPKLEPLILSESKGAMILTRHDCIQNKSSVMERAQVVQANLAAEFPSFLKSMLPSHVAGGFWLSFPKSFCDKHLPRQDDTVTLVDESEEHYKAKYLVGKNGLSGGWRGFSIAHKLLEGDVLVFQLVQPCKFKVYIVRASGLTEIDGAIGLLTLDAGVKPMDIDLTEEDMKEGEKCSPLSLDIHQYNTVQENGIVALSTDIGLGTEPEFGSGNESDEFSSESIDNFTVLVDGLVIDSMIPPYLRTKYYELCCSQKAFLHNHLLSGLNCKLAAGMISETVNIADAIKASKLTTTRDNFTTWDKTLKAFEELGMNVGFLRARIDRLVSLAFDKEKVLESKRLERVKAEEEMRSLEDKLLKVKEVMKSLDEETEGLKGNRKTVEGVFQEEVNAPW	AT3G19184.1	AP2/B3-like transcriptional factor family protein
Camellia sinensis	CSS0046552.1	Chr.4	109148198	109149523	MEVGHGRVLTTMRAMEVMTSSSSSSSSSKRRKLASNLHEQLLNVNHRYVLNSPENLVSSSPASDRLAEECDCPRNLSTTEFDKEGLGSLDLNKVESQEACSFENEISTLINCRFRREMTPSSEFSTDKDELESSTVTKPSSAASLLRRKHPVARMPSAAEIEEFFSTAEKLEQKLFADKYNYDIKKDLPKEGRYQWVRLKP	AT1G49620.1	Cyclin-dependent kinase inhibitor family protein
Camellia sinensis	CSS0049492.1	Chr.4	109155415	109155630	MSRTDGPNPSSELRWAESIQRFPNGPAHLYSSLTKGRAKAQRCRAEGTSQRNVEALSIYMCKLPPQLVPYT	---	---
Camellia sinensis	CSS0008816.1	Chr.4	109192066	109192459	MKSNIHRIIFQTHQEQIYIHKPEQQQLNLQQYSRSNNSDRENHRTTPLSTVVDFSGELVGGIVEAIDMRYGDVAQVDSVDSINNAVQESY	AT1G12460.1	Leucine-rich repeat protein kinase family protein
Camellia sinensis	CSS0020601.1	Chr.4	109381396	109382121	MLDCIVLICRHAVLCWMSLPIKAGLDAPLKIDFLMLPSLISLHADVVALVGYTKMLSSFSIQPYYLLIYRSSRSDSEAIYFL	AT2G07739.1	Ycf1 protein
Camellia sinensis	CSS0009641.1	Chr.4	109383752	109386195	MSEKLYVFEGALGAGSKIKMVIELLEGIHFVSSVEAISLGAQAGIHPWIIYDIISNAAGNSWVFKNHVPQLLRDNQTKHLLNTFVQNLKIEKTYLARH	AT1G18270.3	ketose-bisphosphate aldolase class-II family protein
Camellia sinensis	CSS0006807.1	Chr.4	109506912	109510837	MEHMHNVFHISMLRDYLRDPFHVIEPTRVVLSDNYTYEERPIQIVNRQIKKLRNKEIPLVKVDWQNHGGVYATWEREDDMAKRYPELFPLNLVFFQNEGLIGGRIGNRLVFYDHQNCIVLVDLFRNLKGLKVDFKNCASILEQQDQRLKSGISIIWTHARAGILFCFEVRSSGIIDARAGHCVSCSSGCRAPNRPTLERDPYFSENSENAFKVYRHQTAARSVGAFGNPGLLAGYGAKPIRAGLSCDTRATMDHNKSTNLILLLNDYAKGKVGPTRETFVITFQDKHLPPTAKERLR	AT1G42190.1	GAG/POL/ENV polyprotein
Camellia sinensis	CSS0021818.1	Chr.4	109615179	109618508	MADWKPQNNGFSGQTQTPIPALDPPQKPKRNKYAFTCAILASMTSILLGYDLGVMSGAGPFIKKDLKISDVQLEILMGISLLGSATAGRTSDWLGRRYTIVLASGIFIVGAILMGFATSYAFLMVGRLVVGIGVGHALMIAPVYTAEVSPAASRGFLVSFPEVFINAGILLGYVSNYAFSKLPLHLGWRFMLGVGAIPSVFLALGVLAMPESPRWLVLQGRLGDAKRVLDKTSDSKEEAQLRLADIKEAVGIPEEFNDDVVQVSKRSHGEDVWKELFLHPTPTVKHILLAVVGIHFFQQTSGIDAVVLYSPKIFEKAGITNENFKLLATVAVGFVKTLFILVATFLLDRIGRRPLLLNSVAGMVVSLATLGMSLTIIDHSDKKLIWAVALAITSVLAYV…	AT3G18830.1	polyol/monosaccharide transporter 5
Camellia sinensis	CsTA-L2	Chr.4	109895648	109896556	MHGGGFSMMSAFTPHYDRHARRLTGESTSIVVSVEYRLAPEHPIPACYDDSWAVLRWVAAHSTRDGAEPWLNDHADFSRVFVGGDSAGGNMAHTLAYRVGTIGLPGVKLVGAFLTHPYFGGVEADDKMWMYMCPTNSGFDDPRMKPPVEDLAVIGCERVLVFVAGNDHLREPGRAYYERLKRSGWKGSVEIVENEGQEHCFHLHDPTNENAVALVKKIVDFINQ	AT1G19190.1	alpha/beta-Hydrolases superfamily protein
Carya cathayensis	CCA0986S0036	scaffold37437	547039	553526	MADGLCSFTKDIFVIKVPKKSPLVLRMIVLVFAMVCGVYICSICLKQISTHSKAGYLNVQVIQKPCPEPQIEPWEIPYVHYPKPKTYRRAECACNPVRYFAILSMQRSGSGWFETLLNNHTNISSNGEIFSVKVRRSNTSTIVETLDKIYRLDWLSSASKNECTAAVGLKWMLNQGLMQHHADIVEYFNTRGVSVIFLFRRNLLRRMISVLANSYDRDVKLLNGTHKSHVHSPHEAEILANYKPIINATLLIPNLKQVEETTAKALEYFKSTRHIILYYEDVVKNHTLIDVQHFLKVPLRELKSRQVKIHKGSLSSQIKNWDDVQKTLKGTHYENFQHSDYRK	AT2G15730.1	P-loop containing nucleoside triphosphate hydrolases superfamily protein
Carya cathayensis	CcTA1	scaffold37437	556523	558177	MASGTNEIAHDFPPFFKAYKDGRIERYMSHDHAPTGLDPTTGIQSKDVVISPKIGVSARIFIPKINSPDQKFPLLVHYHGGGFCIGSPFDTITHRFITSFILKANVIVVSVDYRLAPEHPLPIAYDDSWAALQWIAAHSNNQGPEPWLNEYVDFGRVFLTGESAGANISHHVAVRAGATGLAGLKIIGMLIVHPFFVGKDRDEMYKFLSSTSSGCSDDPKLNPAVDPDLSKMGCAKVLVCVAEKDRLKDRGVTYSETLRKSGWGGGVELIESKGEDHCFHLFNAESEEAAQLMKKFVDFVAGE	AT1G47480.1	alpha/beta-Hydrolases superfamily protein
Carya cathayensis	CcTA2	scaffold37437	570397	578193	MDSSTNEVTHEFPPYFKVYKDGRVERLGRFGGTDRAPTGIDPKTQVQSKDVVVCSDTGVSARIFLPKLNGPDQKLPLVVHYHGGAFCIGSPCNRTFHNFLGNLASEANAVIISVDYRLAPEHLLPIAHDDSWAALQWIANHSEGQGPEPWLNEHADFGRVFLAGESAGANIAQYVAVQAGATGLAGPNIVGTLILHPYFGSKNSEDKMYKYMCPTSTGFDDPLLYPEVDPNLGRMAGGRVLVCVAEKDWLKDRGLGYCETLRKSSWAGTVELYETEGEGHGFFLLNPTSDKVEPLVKVLVDFIKHR	AT1G47480.1	alpha/beta-Hydrolases superfamily protein
Carya cathayensis	BGI_novel_G001928	scaffold37437	570397	578193	MDSSTNEVTHEFPPYFKVYKDGRVERLGRFGGTDRAPTGIDPKTQVQSKDVVVCSDTGVSARIFLPKLNGPDQKLPLVVHYHGGAFCIGSPCNRTFHNFLGNLASEANAVIISVDYRLAPEHLLPIAHDDSWAALQWIANHSEGQGPEPWLNEHADFGRVFLAGESAGANIAQYVAVQAGATGLAGPNIVGTLILHPYFGSKNSEDKMYKYMCPTSTGFDDPLLYPEVDPNLGRMAGGRVLVCVAEKDWLKDRGLGYCETLRKSSWAGTVELYETEGEGHGFFLLNPTSDKVEPLVKVLVDFIKHR	AT1G47480.1	alpha/beta-Hydrolases superfamily protein
Carya cathayensis	BGI_novel_G001930	scaffold37437	579979	583930	MTRITLSEINKYADRETLTHSHARSLSLSPQDLNLCSSLSSMASSDEEITHNFRFFHEYKDGRVVIHHPPAEKVPPSDDPVTGVRSKDAVISSEPAVSVRIFIPKSTESTQKLPLLFYIHGGGFCMQSAFSVQYHAFLNTFVAKANVIAVSVEYGLFPTRPIPACYEDSWAALQWVASHSNRKGPEPWLNDHADFQRVFIGGDSAGGNISHTQAVRVGSIGLPGVKVVGVVLFHPYFGGTDDDRMWLHMCPTNGGLEDPRLKPAAGDLARLGCERVLIFVAEKDHLMDVGKRYYEELKKSGWGGSVEIVENLGEEHCFHLFNLKYDKAVAVIDKFVSFVKQDH	AT1G19190.1	alpha/beta-Hydrolases superfamily protein
Carya cathayensis	CcCXE1	scaffold37437	579979	583930	MTRITLSEINKYADRETLTHSHARSLSLSPQDLNLCSSLSSMASSDEEITHNFRFFHEYKDGRVVIHHPPAEKVPPSDDPVTGVRSKDAVISSEPAVSVRIFIPKSTESTQKLPLLFYIHGGGFCMQSAFSVQYHAFLNTFVAKANVIAVSVEYGLFPTRPIPACYEDSWAALQWVASHSNRKGPEPWLNDHADFQRVFIGGDSAGGNISHTQAVRVGSIGLPGVKVVGVVLFHPYFGGTDDDRMWLHMCPTNGGLEDPRLKPAAGDLARLGCERVLIFVAEKDHLMDVGKRYYEELKKSGWGGSVEIVENLGEEHCFHLFNLKYDKAVAVIDKFVSFVKQDH	AT1G19190.1	alpha/beta-Hydrolases superfamily protein
Carya cathayensis	CcCXE2	scaffold37437	590937	592028	MDLSHPQSSLSLGISSHSSPPHHTQIADDSISLQLDSSLRDPTPTHPSALPIPFQLLEPQTTENPRKEVSANGKVFENEFSEDGVEEIRLLGHSMCLKRRRDCDSSSSSSISMSNSLKRVSVEPDLEARRSAVRSWGDAPLQVADPDIFELMEKEKQRQYKGIELIASENFVCRAVMEALGSHLTNKYSEGMPGARYYVGNQYIDEIEMLCCERALAAFGLDSENWGVNVQPYSCTSANFAVYTGLLLPGDRIMGLDTPSGGNTSHGYYTPNGRKVSGASIFFESLPYKVNPQTGYIDFDKLEERALDFRPKILICGGSSYPREWDYARFRQIADKCGAVLMCDMAQISGIIAAKGCVNPFDYCDIVTSTTHKSLRGPRGGIIFYRKGKKPRKRGLLLN…	AT1G36370.1	serine hydroxymethyltransferase 7
Carya cathayensis	CcTA-L1	scaffold37437	600510	601810	MESVGNEITHEFRFFRVLRDGRIEKFIPTHKIPPFNDPTTGVQSKDVVISNKPPVSARIFLPRITDTTRKLPVLFYIHGGAFCFESAFSPMYHKHVASLAAKANAIAVSVEYGLFPERPPPACYEDSWAGLQWIASHANGNGPEPWLNEHADLNRVFVGGDSGGGNITHTLAVRVGSIGLPGLKVIGAILVHPYFGGMEDDEMWLYIFPTSGGLEDPRLKPPAEDLSRLGCERMLIFFAENDHLRGVGGSYYEELKKSGWGGSVEVVEHQGEDHVFHLTKPDSENAVDLVNKFASFIVQG	AT1G19190.1	alpha/beta-Hydrolases superfamily protein
Carya cathayensis	CcTA-L2	scaffold37437	606667	636096	MDVSSSEIAHDHSPFLKIYKDGRIERFIGTEVVSPSLDPQTGVESKDVVISPETGVAVRIYVPKATIQTQKKLPVLVYFHGGGFCIETAFSPQYHRYLNSVVSEASVVAVSVDYRRAPEHPLPVAYDDSWAVLKWVESHADEKGPHEWLKSHADFERVFLAGDSAGANIAHHMGLRVGTEGLHAGVKLEGIVLVHPKFWGKEPVGNETAWAEKRAKIEDLWRFVYPATSGSDDPYINPASDPKLGSLGTGKVLICVAEKDLYKDRGWYYREILGKSGWGGVVKVFESAGEGHVFHLKNPACENAKALLQRIVSLIKQGEL	AT3G48700.1	carboxyesterase 13
Carya cathayensis	CcTA-L3	scaffold37437	606674	608030	MDVSSSEIAHDHSPFLKIYKDGRIERFIGTEVVSPSLDPQTGVESKDVVISPETGVAVRIYVPKATIQTQKKLPVLVYFHGGGFCIETAFSPQYHRYLNSVVSEASVVAVSVDYRRAPEYPLPVAYDDSWAVLKWVESHADEKGPDEWLKSHADFERVFLAGDSAGANIAHHMGLRVAAEGLHAGVKLEGIVLVHPYFWGKEPVGSETAEAEKRAKIDDLWRFVYPATSGSDDPYINPASDPKLGSLGTGKVLICVAEKDLLKDRGWYYRVILGKSGWGGVVKVLESAGEDHVFHLLNPACENAKALLQRIVSLINQGEL	AT3G48690.1	alpha/beta-Hydrolases superfamily protein
Carya cathayensis	BGI_novel_G001934	scaffold37437	634846	636155	MGLRVGTEGLHAGVKLEGIVLVHPKFWGKEPVGNETAWAEKRAKIEDLWRFVYPATSGSDDPYINPASDPKLGSLGTGKVLICVAEKDLYKDRGWYYREILGKSGWGGVVKVFESAGEGHVFHLKNPACENAKALLQRIVSLIKQGEL	AT1G47480.1	alpha/beta-Hydrolases superfamily protein
Carya illinoinensis	CIL1404S0012	scaffold114570	90784	95762	MIVLVFAMVCGVYICSICLKQISTHSKAGYLHVQVIQKPCPEPQIEPWEIPYVHYPKPKTYSRAECACNPVRYFAILSMQRSGSGWFETLLNNHTNISSNGEIFSVKVRRSNTSTIGETLDKIYRLDWLSSASKNECTAAVGLKWMLNQASGLMQHHADIVEYFNTRGVSVIFLFRRNLLRRMISVLANSYDRDVKLLNGTHKSHVHSPHEAEILANYKPIINATLLIPNLKQVEETTAKALEYFKSTRHIILYYEDVVKNHTKLIDVQHFLKVPLRELKSRQVKIHKGSLSSQIKNWDDVQKTLKGTHFENFLHSDYRK	AT2G15730.1	P-loop containing nucleoside triphosphate hydrolases superfamily protein
Carya illinoinensis	CiTA1	scaffold114570	100221	109135	MGCHRWRLALSFIFTNLSMPRDLISPTLSSKCDCVNSSFNTSLLSQPIPAPSLNSLSRTVTLNFAMASGTNEIAHDFPPFFKAYKDGRIERYMSHDHTPAGLDPNTGIQSKDVVISPKTGVSARIFIPKINSPDQKFPLLVHYHGGGFCIGSPFDTITHKFITSFILQANVIVVSVDYRLAPEHPLPIAYDDSWEALQWIAAHSNNQGPEPWLNEYADLGRVFLTGESAGANIGHYVAVRAGATGLAGLKIIGVLIVHPFFVGKDRDEMYKFLSSTSSGCSDDPKLNPAVDPDLSKMGCAKVLVCVAEKDWLKDRGVTYWETLRKSDWGGGVELIESKGEDHCFHLFNAESEEAAQLMKKFVDFVSGE	AT1G47480.1	alpha/beta-Hydrolases superfamily protein
Carya illinoinensis	CiTA2a	scaffold114570	105298	106998	MDSSTNEVTHEFPPYFKVYKDGRVERLGRFAGTDRAPTGLDPKTQVQSKDVVVCSNTGVSARIFLPKLNGPDQKLPLVVHYHGGAFCIGSPCNRTFHNFLVNLASEANAVIISVDYRLAPEHLLPIAHEDSWAALQWIANHSEGQGPEPWLNEHADFGRVFLAGESAGANIAQYVAVQAGATGLAGPNIVGTLILHPYFGSKNSDDKMYKYMCPTSTGFEDPLLYPEVDPNLGRMAGGRVLVCVAEKDRLKDRGLGYCETLRQSSWAGTVELYETEGEGHGFFLLNPTSDKVEPLVKVLVDFIKHH	AT1G47480.1	alpha/beta-Hydrolases superfamily protein
Carya illinoinensis	BGI_novel_G000347	scaffold114570	105351	109135	MDSSTNEVTHEFPPYFKVYKDGRVERLGRFAGTDRAPTGLDPKTQVQSKDVVVCSNTGVSARIFLPKLNGPDQKLPLVVHYHGGAFCIGSPCNRTFHNFLVNLASEANAVIISVDYRLAPEHLLPIAHEDSWAALQWIANHSEGQGPEPWLNEHADFGRVFLAGESAGANIAQYVAVQAGATGLAGPNIVGTLILHPYFGSKNSDDKMYKYMCPTSTGFEDPLLYPEVDPNLGRMAGGRVLVCVAEKDRLKDRGLGYCETLRQSSWAGTVELYETEGEGHGFFLLNPTSDKVEPLVKVLVDFIKHH	AT1G47480.1	alpha/beta-Hydrolases superfamily protein
Carya illinoinensis	CiTA2b	scaffold114570	117907	119325	MDSSTNEVTHEFPTYFKVYKDGRVERFGRLGGTDRAPTGLDPKTQVQSKDVVVCSDTGVSARIFLPKLNGPDQKLPLVVHYHGGAFCIGSPCNRTFHNFLVNLASEANAVIISVDYRLAPEHLLPIAHEDSWAALQWIANHSEGQGPEPWLNEHADFGRVFLAGESAGANIAQYVAVQAGATGLAGPNIVGTLILHPYFGSKDSDDKMYKYMCPTSTGFEDPLLYPEVDPNLGRMAGGRVLVCVAEKDRLKDRGLGYCETLRQSSWAGTVELYETEGEGHGFFLLNPTSDKVEPLVKVLVDFIKHH	AT1G47480.1	alpha/beta-Hydrolases superfamily protein
Carya illinoinensis	CiTA-L1	scaffold114570	137750	139422	MASSDEEITHNFRFFHEYKDGRVVIHRPPAEKVPPSDDPVTGVRSKDAVISSEPAVSVRIFIPKSTESTQKLPLLFYIHGGGFCMQSAFSAQYHAFLNTFVAKANVIAVSVEYGLFPTRPIPACYEDSWAALQWVASHSNRNGPEPWLNDHADFQRVFIGGDSAGGNISHTQAVRVGSIGLPGVKVVGVVLVHPYFGGTDDDRMWLHMCPTNGGLEDRRLKPAAGDLARLGCERVLIFVAEKDHLMDVGKRYYEELKKSGWGGSVEIVENLGEEHCFHLFNLKYDKAVAVIDKFVSFVKQDH	AT1G19190.1	alpha/beta-Hydrolases superfamily protein
Carya illinoinensis	CiTA-L2	scaffold114570	161603	163285	MKVSFFINSLKLLLPPRLPPIQFLCRPFSLYLNRASTYVYRRPQLAKILFHPNLPASNPYSSQMDTLNDEIAHEFRFFRVYKDGRVEKFQSTPKIPPSDDPVTGVRSKDVVMSSEPPISARIFLPKIKDPTRKLPVLFYIHGGGFCFLSAFSPLLHNYVSTLAAESNLIAVSVEYRLAPEHPIPACYEDSWAGFQWVASHANGNGPESWLNDHADFNRVFLAGDSAGGNMSHNLAVRVGSTHIPDVKLLGAILVHPYFGGTDDDKMWLYMCPENSGLDDPRLKPAAEDLERLGCERLLVFVGGKDHLREVGWRYYKELKKSGWGGRVEIVENEAEDHCFHLDDIKQEKAVALIKRFASFINQE	AT1G19190.1	alpha/beta-Hydrolases superfamily protein
Carya illinoinensis	CiTA-L3	scaffold114570	182525	183653	MESVGNEITHEFRFFRVHRDGRIEKFIPTHKIPPFNDPTTGVQSKDVVISNKPPVSARIFLPRIIDTTRKLPVLFYIHGGAFCFESAFSPMYHKHVASLAAKANAIAVSVEYGLFPERPPPACYEDSWAGLQWIASHANGNGPEPWLNEHADLNRVFVGGDSGGGNITHTLVVRVGSIGLPGLKVIGAILVHPFFGGMEDDEMWLYMFPTSGGLEDPRLKPPAEELSRLGCERMLIFFAENDHLRGVGGSYYEELKKSGWGGSVEVVEHQGEDHIFHLMKPDSENAIDLVNKFASFIVHG	AT1G19190.1	alpha/beta-Hydrolases superfamily protein
Carya illinoinensis	BGI_novel_G000352	scaffold114570	185877	187819	MDVSSSEIAHDHSPFLKIYKDGRIERFIGTEVVSASLDPQTGVESKDVVISPETGVAVRIYIPKATIQTQKRLPVLVYFHGGGFCIETAFSPQYHRYLNSVVSEASVVAVSVDYRRAPEHPLPVAYDDSWAVLKWVESHADEKGPDEWLKSHADFERVFLAGDSAGANIAHHMGLRVGAEGLHAGVKLEGIVLVHPYFWGKEPVGSETAEAEKRAKIDDLWRFVYPATSGSDDPYINPVSDPKLGSLGTGKVLICVAEKDMLKDRGWYYREILEKSGWGGVVKVLESAGEDHVFHLLNPACENAKALLQRIVSLINQGEL	AT3G48690.1	alpha/beta-Hydrolases superfamily protein
Carya illinoinensis	BGI_novel_G000353	scaffold114570	186328	216795	MDVSSSEIAHDHSPFLKIYKDGRIERFIGTEVVSASLDPQTGVESKDVVISPETGVAVRIYIPKATIQTQKRLPVLVYFHGGGFCIETAFSPQYHRYLNSVVSEASVVAVSVDYRRAPEHPLPVAYDDSWAVLKWVESHADEKGPDEWLKSHADFERVFLAGDSAGANIAHHMGLRVGAEGLHAGVKLEGIVLVHPKLWGQEPVGNETARAEKKAKIEDLWRFVYPATSGSDDPYINPASDPKLGSLGTGKVLICVAEKDLYKDRGWYYREILGKSG	AT3G48690.1	alpha/beta-Hydrolases superfamily protein
Fragaria ananassa	FvH4_2g06480.1	Fvb2	5385637	5392313	MAGRRSRDMATCLYGLAISICPKPKTPTLTVNLHSNPSSSSFTRFSLPLRKPCIIIRSQTSSTSAMESNPSTEVYKDFSPFLIIYKDGRIERLANTDVVPTSFDPQTGVQTKDAVISDETGLTVRLYIPKAKVTENPTKLPLLVYYHGGGFCMGSPFCAYYNSYVTSLVAKTNVVAVSVAYRKAPENPLPIGFEDSWTALKWVGSHFEGKGPDEWLNNYADFGKVFLGGDSAGANIAHHMGLRIGYEGLVGVKLNGVVLVHPYFWGSEPLGDEPTEAENRAMAEGIWRFAFPTTSGADDPFINPGKDPKLGKLAAERVLVFVAEKDGLMHRGWHYSELLKKSEWSGSVEVVESKGEDHVFHLNNPTGDNAVALMKEIVSFINA	AT3G48700.1	carboxyesterase 13
Fragaria ananassa	FvTA-L1	Fvb2	5392339	5393253	MESTNSNNEVAHKFRFFKAYKDGRVEIFYNTQKVPPSTDSVTGVQSKDVIISSEPAVSARIFLPKIHDPTQKFPVLFYIHGGGFCFESAFSPIFHKHLTSLAAEANAIAVSVEYGLFPDRPIPACYDDTWAALKWVQSHSTRSGPDPWMNLYADLDRVFLCGDSGGANMCNNLAVRVGSVGLPGVKVAGMVMVHPFFGGLAVDDEMWLYMCPENGGVQDRRLRPPAEDLAKLGCERVLIFFAEKDHLREVGQWYCDELKKSEWGGSVEVVEHEDEFHEFHLLSEPEGDNALDLIKRFGSFINQN	AT1G19190.1	alpha/beta-Hydrolases superfamily protein
Fragaria ananassa	FvH4_2g06500.1	Fvb2	5394435	5394728	MQRHDLDLTLSQNLENKATTSESIVQGGCGDETEIGKLGSHRFVETNQQQIRRLRERHSARLQRLWFYKSEIGCLEIRSSPQGSGKSARRQRRVGPR	AT1G17750.1	PEP1 receptor 2
Fragaria ananassa	FvH4_2g06510.1	Fvb2	5414680	5415141	MGILIDFFFYGDNGGVNLCHNLAVRICSNELPEDKIVGIVMVRPFFGGLEEDDKMWLYMCPENGGVKDRRLRPPAEDLAKLGCERVLIFFAEKDHLREVGQWYCDELKKSEWGGSVEVVEHKDVAHEFHLLSEPDGERALDLIKKIGCFIKQK	AT1G47480.1	alpha/beta-Hydrolases superfamily protein
Fragaria ananassa	FvTA-L2	Fvb2	5417526	5420290	MAAAGDHSDVEHVFRFFRVHKDGTIHRTHPSFDKIPAADDLTTGVRSKDVTISTDPPISARIFVPKSAEEPTRKLPLLFYVHGGGFCMQSAFSSTYHNYVSTISSSADVIAVSVEYGLFPTRPIPACYEDSWAALQWVATHADGTGSDQWLNEYADFNRVFIGGDSAGGNITHTLVSRVGSVGLPGVKVVGAILMHPYFGGTDDDKMWLYINKENEGLQDRRLKPAAEDLRRLGCEKVLVFVAEKDHLNGVGRSYVEGLKKSGWKGSVEMKENKGKEHCFHLHETKDEQALDLIKTLSSNAISPPSSLPLSPPHHRTTSPLNPTRPFLQICLQSRSLTTQPILNDAVTHEFRFFRVYESGRVEKFHQTHKIPPKDDPVTGVRSKDVVISSEPAISARVF…	AT1G19190.1	alpha/beta-Hydrolases superfamily protein
Fragaria ananassa	FvTA-L3	Fvb2	5430290	5431180	MAATADHSDVELEFRFFRVHKDGTIHRTHPTIDKVPPSDDPTTDVRSKDVTISTDPPISARIFLPKSVHQTKKLPVLLYLHGGGFCFESPCSATYHNYVSTLAASANVIAVSVEYGLFPTRPIPACYDDSWAALQWVATGGSEPWLNDYADLTRVFVGGDSAGGNIAHTLLFRVGSIGLPGAKVVGAVLVHPYFGGTDDDKMWLYMNKENEGLQDRRLVPATEDLRRLGCERVLVFVAEMDHLKGGGKRYMEELKKSGWTGSVEVEETVGKDHCFHLAEPNDELTTDLIKKNGFVY	AT1G47480.1	alpha/beta-Hydrolases superfamily protein
Fragaria ananassa	FvTA-L4	Fvb2	5432354	5433277	MKMEPPPITDDVEHQFFPFFKVYKDGRVERFMPSEKQPPCDDPSSTVRSNDVIISTEPVVSARVFMPRLPNNPEKKLPVVVYIHGGGFSIASAFHPGYHKYVSSLVAQANVIAVSVDYRLAPEHPIPACYEDSWAVLNWVASHANGDGPDPWLNSHADFGRVFLAGDSAGANISHNIVSRVGSTGLPGVKIVGVALVHPYFGGTEDDKMWLYMCPENGGLDDPRLKPAVEDLRRLGCERVLVFVAGKDHLRERGTSYVEALKGSGWKGTVEIVEHEEENHVFHLMKPESENAVDLMSRLVSFINQAG	AT1G19190.1	alpha/beta-Hydrolases superfamily protein
Fragaria ananassa	FvH4_2g06550.1	Fvb2	5435107	5439621	MYPEDHQIEARELIEYWIWEGLLGDGGRIQANIWKGEMILADLKDSCLLDNVDADGGVECVKMHDLIRDMAIGITNTSPRFVISAGVGVEKASLGEEGIEDVERISIMYNEMKYLPGKPLCSKLSCLLLQYSCIANGISHHFFCHMPKLRVLDLSFTGILCIPDSITELSNLRALLLRSCWNLSSLPSLATLESLWVLDLSYTRITELPPGMKELRQLKRLNLSYTKLDSFPEGLLTTLNLLEELLLYRCKCEFGSKFVDELITARNIVVLEVEFSTSRVFDVYTRSGHWNLLRSFRSGICSYGDDLGKNSIDYNGNFFLSGNPVLLPDHTYELRLLHCYDVDRLSRCLSDSIKLKKCVITHCDQMESILMPRENNLSCVNTLELGFLQNFKSLCTGAI…	AT4G27190.1	NB-ARC domain-containing disease resistance protein
Fragaria ananassa	FvTA-L5	Fvb2	5444314	5445228	MDPATQNDEIAFEFPPLFRLYKDGRADRLKGNETVPPSTDPTTGVQSKDIVLSPESGLSARIYLPKLPDPTRKLPFLLYIHGGGFVIESPSSPVYHSHVSSLAAQANVVALSIHYRRAPEHPLPAAFEDSWAAFQWAATHSTGGGPESWLNEHADFNRVFVAGDSAGSTLAHHVVRQSGVEGVSGVNTVGVVLFHPYFRNEVPDKLLEVIYPTGGGLEDPKMYPGNDPRLGSLGAGRVLVFVAEKDFLKDRGWSYYEALKKSGWSGVVEIEETEGEDHVFHLFDPSCEKAVSLVKKVAAFMNQE	AT2G03550.1	alpha/beta-Hydrolases superfamily protein
Fragaria ananassa	FvH4_2g06570.1	Fvb2	5446697	5447883	MIRRSKLTRSMKMESQEANCVIEIPPASSFSSERALENWRKLSAALKNPKKRGFLFNPAARSRWMKQQEEHVQTAMQLVNSHRDRLSNSKLPLLGTSSGDESRHTTKASSTVWVFLLTNLCLETLSAIFDQIASPSKPDYALFGMVLAISAVLTCIVELIHKGKKEGVELKRWGKLCWFYYPPPNGSLFGTFPDICGLVIAISQYICSTLQYVYLCRHVNNPIKLSVLPAIFLICLAGSTLIRNRSYTTDETLKHATHHLTKTNYLCRFWHSV	AT2G20142.1	Toll-Interleukin-Resistance (TIR) domain family protein
Fragaria ananassa	FvH4_2g06580.1	Fvb2	5448266	5450605	MDADDGFQQTWNGQSRVWVAYACTTEEVQQHFESYRTVNRVIMLTDKCGQPKGFAYAEFPEAEAVQEALALNESELHGRPLKDQRSRIQAIPPWTYNLYMGNCFRGPYVPCYFYSRYGYGNVPRFRRPAGYMPYC	AT5G10350.3	RNA-binding (RRM/RBD/RNP motifs) family protein
Fragaria ananassa	FvH4_2g06590.1	Fvb2	5463221	5463607	MSKLIEGRQREQSSVMIRRSKLTRCMKIQIRPASSFSSERALENWRKLSAALKKPKRRRFLFNPAARFRWVSTSICSSPYPSLSFFKFPSQYIFVSNFDLPELKFTILFQKTERGDVICLEEALNSFS	AT2G22950.1	Cation transporter/ E1-E2 ATPase family protein
Fragaria ananassa	FvH4_2g06600.1	Fvb2	5463623	5466517	MAGIDADVAVNLQEQQHTTCRLWEKSFSFRYRMTIPLAVDGSLISEREIQTEIRLEWSHGDTRVWVAYACTPEEVQQHFESYRTVNRVTMLTDKCGQPKGFAYVEFPEAEAVQEALALNESELHGRPLKVLPKSVPGYKQFRSGRNNPYMGYHFRGPYVPSYFYSRMDMGTFQGSEGQQDTCPTVRRLLIM	AT5G10350.2	RNA-binding (RRM/RBD/RNP motifs) family protein
Fragaria ananassa	FvH4_2g06610.1	Fvb2	5482334	5486262	MEVEATIPYSSVSGESHSVASGSGSGTCNELTPSSSFPTFTSNINYNDYFRLRTKATSAAEWKFLLAGLCLEIISLALDQVSSPTKPSYALCGLLFAFAALVLCLWELIHKDRKERAKLKRVGMRWFHDHPRSFYAVLGSTSVIYGLVGGISQCVCSIVQYVFFLRHGDNPIKASLLPAVFLICLAAKRLISNPSFRGQDTRKSFTDHLYSGLVQKGIKTFRDDERLTRRGDDISLKILKALEESRIAIIVFSQNYASSVWCLDELVQILRCREIKQQRVVPIFYKVDPSEIRNQTGRIGEALAFDEQRLDKDEKVIRWRAALREVAELSGWIFLDG	AT5G49140.1	Disease resistance protein (TIR-NBS-LRR class) family
Fragaria ananassa	FvTA	Fvb2	5494615	5495535	MDSNNNEIMHDFPPFFKVFRDGSIERYMPLHDPIPAGLDPTTGVQSKDVVVSPETGAKARIFIPKINGGGQKLPLFVHYHGGGFCMGSPFGDIGKKFLSSLVLKANVIVISVGYRLAPEHRLPIAYDDSASALHWISCHSNGQGPEAWLNEYADLNRVFLGGESAGANIAHYVAVQAGVTVPLGLNIVGLVMVHPFFGGKERDEMYKFLSSTSSGCDDDPKLNPAADPDLVKMPCGKVLVCVAEKDWLRDRGVSYHETLENLKGEGFAELYETKGEDHCFHMFNPNPNIDKAGDLLLKIVDFVTQC	AT1G47480.1	alpha/beta-Hydrolases superfamily protein
Juglans regia	JreChr05G12339	Chr.5	4480170	4481006	MREKAYQERERPATELTKREELEVELGGGAYLVSVGGTTRLILGGDGDDRRRWGRSATEIGGDGDDGRQKCLATAAGEDERTKNMEHEGSGLIQMNNQM	AT3G11000.2	DCD (Development and Cell Death) domain protein
Juglans regia	JrTA-L1	Chr.5	4485216	4486118	MGSVGNEITHEFRFFRVYRDGRIEKFIPTHKIPPFNDPITGVQSKDVVISNKPPVSARIFLPRIIDTTRKLPVLFYIHGGAFCFESAFSPMYHKHVASLAAKANAIAVSVEYGLFPERPPPACYEDSWAGLQWIASHANGNGPEPWLNEHADLNRVFVGGDSGGGNISHTLAVRVGSIGLPGLKVIGAILVHPYFGGMEDDEMWLYMFPTSGGLEDPRLKPPVEDLSRLGCERMLIFFAENDHLRGVGGSYYEELKNSGWGGSVEVVEHRGEDHVFHLMKPDSENAVDLLNKFASFIVQV	AT1G19190.1	alpha/beta-Hydrolases superfamily protein
Juglans regia	JrTA-L2	Chr.5	4492875	4493794	MDTLNDEIAHEFRFFRVYKDGRVEKFQPTPKIPPSDDPAPECDPKTSTLAAESNLIAVSVEYRLAPEHPIPACYEDSWAGFQWVASHANGNGPESWLNDHADFNRVFLAGDSAGGNISHNLASRVGSTQIPDVKLVGAILVHPYFGGTDDDKMWLYMCPENSGLDDPRLKPAAKDLERLGCERVLVFVGGKDHLREVGWRYYKELKKSGWGGRVEIVENEGEDHCFHLDDLKQEKAVALIKRFASFINQEGAGAPI	AT1G19190.1	alpha/beta-Hydrolases superfamily protein
Juglans regia	JrTA-L3	Chr.5	4495778	4497953	MASSDEEITHHFRFFHEYKDGRVVIHRPPVEKIPPSDDPVTGVRSKDAVISSEPAVSVRIFIPKSADSTQKLPLLFYIHGGGFCMQSAFSVQYHDFLNTFVAKANVIAVSVEYGLFPTRPIPACYEDSWAALQWVASHSNRNGPEPWLNDYADFQRVFIAGNSAGGNISHTLAVRVGSIGLPGVKVIGVVLLHPYFGGTDDDRMWLHMCPTNGGLEDPRLKPAAGDLARLGCERVLIFVAEKDHLMDVGKRYYEELKKRSLRYNVGDMWSLEAVDACFGSLAFMKMECYISEIYRGSPLLQLTQLICLYCLMALGRMEATDLLSCRAQSFSDLLALQTAKNHREPPAPPEQSKTAPTVHPSLQVERGLRKQHRFFSVTDRLPCCTPSPPCLAAGCPIVS…	AT1G19190.1	alpha/beta-Hydrolases superfamily protein
Juglans regia	JreChr05G12343	Chr.5	4499156	4499648	MTGESVGEGMITVKVSTVSKWHDISIEATSNFGELKMILSLVTGLETREQRLLFKGKEREDGEYLHMVGVRDKDKVLLLEDPATKERKLLYGLAGGPAIGTPCSCTISV	AT5G14360.1	Ubiquitin-like superfamily protein
Juglans regia	JreChr05G12344	Chr.5	4508211	4509659	MAGRVPMRRCRGPAGCTEFMKLRKHGLIPLKINDGERAPSCENAVFFTTRVTWIIKHHATMAQNTWDAVDTQEKEELINRVRNNMIEKLDEMEPEERTDEAANIIFRDVLGHRSGYARGLGGSVIPEPRPSSMSAQFQHLAQENEKHKNEAMMYKTELDDLKREVRQLLVWQQSYDQRMNSFECDLERVSNRDTPGNV	AT4G23210.1	cysteine-rich RLK (RECEPTOR-like protein kinase) 13
Juglans regia	JrTA-L4	Chr.5	4518109	4519017	MASSDEEITHHFRFFHEYKDGRVVIHRPPVEKIPPSDDPVTGVRSKDAVISSESAVSVRIFIPKSADSTQKLPLLFYIHGGGFCMQSAFSAQYHDFLNTFVAKANVIAVSVEYGLFPTRPIPACYEDSWAALQWVASHSKRNGPEPWLNDYADFQRVFIGGDSAGGNISHTLAVRVGSIGLPGVKVIGVVLLHPYFGGTDDDRMWLHMCPTNGGLEDPRLKPAAGDLARLGCERVLIFVAEKDHLMDVGKHYYEELKKSGWGGSVEIVENLGEEHCFHLFNLRYDKAVAVIDKFVSFVIQDR	AT1G19190.1	alpha/beta-Hydrolases superfamily protein
Juglans regia	JrTA-L5	Chr.5	4520160	4521068	MDPNTKEVAHDFPPFFRLYKDGTIDRFFGTEIVPPTTDPLTGVQSKDITISPQTGLSARLFLPKTTSFSPKLPLLIYIHGGAFCVESPFSPNYHNHVSSVSAEANVVAVSIHYRRAPEHPLPIAYDDTWAAVQWMASHSKGKGPETWLNDHVDFERVFLAGDSAGANLAHSTARRAAVDGLGEVKIVGMVLIHPYFGNDQRSKMLEIIFPTMSGSDDPRMYPNKDSKLSRLGCSRVLVLVAENDGLKERGWTYYEALRKSGWSGAVDIMETKGEDHVFHLFNPNSENASSLLKQMASFFNQN	AT2G03550.1	alpha/beta-Hydrolases superfamily protein
Juglans regia	JrTA2	Chr.5	4529567	4530487	MDSSTNEVTHEFPPYFKVYKDGRVERLGRFGGIDRAPTGLDPKTQVQSKDVVVCSDTGVSARIFLPKLNGPDHKLPLVVHYHGGAFCIGSPFNRTFHNFLVNLASEANAVIISVDYRLAPEHLLPIAHEDSWAALQWIANHSKGQGAEPWLNEHADFGRVFLAGESAGANIAHYVAVQAGATGLAGPNIVGTLILHPYFGSKNGEDNLYKYMCPTSTGFDDPLLYPEVDPNLGRMAGGRVLVCVAENDWLKDRGLGYCETLRKNIWNGTVELYETEGEGHGFFLLNPTSDKVEPLVEVLVDFIKHR	AT3G48700.1	carboxyesterase 13
Juglans regia	JrTA1	Chr.5	4535298	4536209	MASGTNEIAHDFPPFFKAYKDGRIERYSSHDHAPAGLDPNTGIQCKDVVISPETGVSARIFTPKINRPDQKFPLLVHYHGGGFCIGSPFDTITHKFITSFILQANVIVVSVDYRLAPEHPLPIAYDDSWAALQWIAAHSNTQGPEPWLNEYADFGRVFLTGESAGANISHHVAVRAGAAGLAGLKIIGVLIVHPFFGGKDRDDMYKFLSSTSSGCSDDPKLNPAVDPDLSKIGCAKVLVCVAEKDWLKDRGVTYSETLRKSGWGGGVELIESKGEDHCFHLFNAESEEAAQLMRKFGDFVAGT	AT1G47480.1	alpha/beta-Hydrolases superfamily protein
Populus trichocarpa	PtTA-L5	Chr.4	16631093	16632331	MAPPADNEVVLEFRFFKVYKDSRVQLVWPECPKVPPSTDLITGVQSKDVMILTEPQVYVRIFLPKLKSPDQKLPLLLFVHGGGFVMFSPSAIPYHVLCNKVAADANVIVVSVEYGLFPTRPIPACYEDSWEALQWVASHADGSGAEPWLNNHADFGKVFLGGDSGGANISHTLAFRVGSIGLPGVKVVGMIMVHPFFGGTEDDKMWLYMCPSNSGLDDPRLNPGLEDLARLGCERVLIFVAEKDSLIAVGRNYYEKLKKSGWKGSVEIVENEDEDHCFYLLDLNSEKAVELLHKFVSFLKQD	AT1G19190.1	alpha/beta-Hydrolases superfamily protein
Populus trichocarpa	PtTA-L3	Chr.4	16645312	16646906	MMEIEKFNDGEIAYDFSPFFKVYKDGYIERCLPIIKVPPSHELPTSLQSKDVLITTEPPISARIFMPQMTKLNSKLPVLIYIHGGGFALRSPFDPIYQKYVASIVTEANVIAVSIEYRLAPEHPIPTGYEDSWTSLRWVASHANGHGPEPWLNIHGDFSRVFLAGDSAGANIAYNLAVRIRSVLPKMKLAGMILMHPFFMGSKLDKMWFYLCPRNGGLKDSRFKPAAEDMATTGCERVLVFLAGRDKLKNAGRSYYEELKKCGWEGNVEMVEHDGVGHVFHLLKPRCEQALDMMKRLVSFINQEPVIISWTSKI	AT1G19190.1	alpha/beta-Hydrolases superfamily protein
Populus trichocarpa	PAC:26991419	Chr.4	16649781	16650604	MAFEVACAFSEAAYVDFGLLVSGFYASEERNTGAVVAGGATLLWMVLVVVEGWLPGGCVAVTRKGRVFVMGLLGWLEQGLLANGHGGGMGVKVTVFVGRMRSWVAVAGTAVDGGAAGENGGTAVFGRNQRHKVWVQDCDRWRLRLGEWFQFEEMGR	AT1G33530.1	F-box family protein
Populus trichocarpa	PtTA-L4	Chr.4	16662393	16667876	MDSSNSNEIVHEFSPFFRIYRNGKVERITADTETVPPSDDPLTGVQTKDTVVSQENSLSVRLFIPKITDPTQKLPLLIYIHGGAFCIESPFSSLYHNYLTDLVHNANVIAVSVQYRRAPEHPLPAAYDDSWAAIQWVASHVNGEGSESWLNGHADFDRTFLAGDSAGANIAHNMAVRAGTTNGLNGVKIVGVVLAHPFFGNNEPDTFSPVIEFIFPSVRIYDDPRINPAGAGGAELASLGDLRDFSRVVRVDLMRTS	AT1G49660.1	carboxyesterase 5
Populus trichocarpa	PAC:26990463	Chr.4	16671526	16672874	MDNSNEITHDFSPFFKVYKDGRIERSLVLEDLPAGLDPETGVLSKDVVISPDSGVKARIFIPEIVGSDQKLPLLVHYHGGGFCVGSAFHILTKNVLTPIVSRGNVIAISIDYRLAPEHLLPIAYNDSWDGLEWIAGHSNGLGPEPWLNNHVDFGKVFLTGESAGANIAHYLAVQVGANGWAGLKLAAVDPNLSKMGCQKALVCVAEKDFLRDRGEAYYKTLATSGWPGKVEFYETKGEDHCFNAFKQCGETDALNKKVVDFMTME	AT1G19190.1	alpha/beta-Hydrolases superfamily protein
Populus trichocarpa	PtTA2	Chr.4	16671604	16672874	MDNSNEITHDFSPFFKVYKDGRIERSLVLEDLPAGLDPETGVLSKDVVISPDSGVKARIFIPEIVGSDQKLPLLVHYHGGGFCVGSAFHILTKNVLTPIVSRGNVIAISIDYRLAPEHLLPIAYNDSWDGLEWIAGHSNGLGPEPWLNNHVDFGKVFLTGESAGANIAHYLAVQVGANGWAGLKLAGVILVHPFFGYKDVDEMHKYLCPTSSGGDDDPRLNPAVDPNLSKMGCQKALVCVAEKDFLRDRGEAYYKTLATSGWPGKVEFYETKGEDHCFNAFKQCGETDALNKKVVDFMTME	AT1G47480.1	alpha/beta-Hydrolases superfamily protein
Populus trichocarpa	PAC:26987994	Chr.9	9154939	9155208	MASAMIKDATQVGEASKLGLVALAKIEEEGEEELFEIDIEVVNSIPPSQHNWENYLTATGSALLANCLVPIADLSTAVPILSSINIVRL	AT2G36295.1	---
Populus trichocarpa	PtTA-L2	Chr.9	9157154	9158411	MGSNESSNEIDRKFRFLTAYKDGRVEIHYPTQKIPPSNDPNTGVQSKDVTISTEPPVSARIYLPKILDPTKKVPVLYYIHGGGFCFESAFSPLFHSHLMALVAEANVIAVSLEYGLWPERPLPGSYVDAWAGLKWIASHVKGNGPEPWLNDNADFSRFFMGGDSGGANMSNFLAVQIGSYGLPGVRLIGMIMVHPFFGGMEDDEMWMFMYPTNCGKQDPKLKPPPEDLAKLGCEKVLVFLAEKDHLREVGGIFYEDLKRSGYKGALEVVEHEGVAHEFHLFDPAHDKSLSLVKKFASFLNEV	AT3G48700.1	carboxyesterase 13
Populus trichocarpa	PAC:26986601	Chr.9	9159317	9160301	MASAPNNEIALKFRFFQVYKDGRVELFYPHNKKIPPSDDPVTGVQSKDVIISSEPQVSARIFLPKLKNPNQKLPLLLYIHGGGFSMKSASSPAYHKLCNQVAGEADFIVVSVEYGLFPTRPIPACYEDSWAVLQWVASHVNGNGHDPWLNDHADLGKVFIGGDSAGAKNYYEKLRRSGWKGTVELVENEKEDHCFHLLDLDGDKAQEMRYKFVSFLKQDQFNLL	AT1G49660.1	carboxyesterase 5
Populus trichocarpa	PAC:26987053	Chr.9	9161993	9162367	MAKLIIFNVVLALLIVVAPMVLAEVELSPSAEPGLYSYVEQCVAVTGARCGEEILYGSFMGKPVTLECCQKLLLMGKACDDALMRVVLEFPEYKGHEEEALAGSNKLWEKCALAVQAASPSPSD	AT2G04031.1	Protein of unknown function (DUF784)
Populus trichocarpa	PAC:26988766	Chr.9	9174140	9175780	MCISLSLCPSLTSGSQPFTFHHTLLSSRSTTSKNYPFLIRSRLSMDSTIPEVAYDYSPFLRIYKDGYIERLRGTDIVPSGLDPKTNVLSKDAVYSPELNLSSRLYRPHNTNPDKKLPVLVYYHGGGFCIETPFNFRYHDHLNNLVAGSNVIAISVDYRLAPEHPLPIAYDDSWTALKWVASHVNGDGPEEWLNSHADFGQVFLAGDSAGANLAHQLAMRYGQENLSGIDLTGVILVHPYFGGKEPIGTEGENLETKSMIDAIWHFVCPTSSGLDDPLINPLVDPILDRLGCDRLLVIIGGKDFLRERGWHYYERLSKGGWEGVVEIMEGKDDEHVFHLNDPTCENAVALLKRIASFINKDKA	AT1G47480.1	alpha/beta-Hydrolases superfamily protein
Populus trichocarpa	PtTA1	Chr.9	9178574	9179766	MATDNTEISHDFPSFFKVYKDGRVERYWNTDSVEAGVDTETGVQSKDVVISPEANVKARIFLPKIDGPAKKLPLLVHYHGGGFCLGSPFASAFKTFLSTLATQANVIAVSIDYRLAPEHKLPTAYDDSLAGLRWIAEHSDGKGPEPWINEHADLGRVILAGESAGGTLAHYVAVQAGAAGLGGVAIKRLLIVHPYFGAKEPDKFYQYMCPTSSGTDDDPKLNPAVDPDLLRLKCDAVLVCVAEKDMLKGRGLAYYGAMKKSGWGGTVDLHETKGEDHCFHFFNPKSENIGPLMKKMVDFIQLN	AT2G03550.1	alpha/beta-Hydrolases superfamily protein
Populus trichocarpa	PtTA-L1	Chr.9	9181880	9183612	MDSSNSTGILHDFPPFFRVYRNGKVERITADAETVRPSNDPHTGVQSKDTVVSQENSLSVRLFIPKIKDPSQKLPLLIYIHGGAFCIESPFSSMYHNYLTNLAHQANVIAVSVQYRRAPEHPLPIAYDDSWAAIQWVASHVNGIGVESWLNKHADFERTFLAGDSAGANIAHNMTVRAGVNGLFGVKTVGMVLAHPFFGGKEPDFFSPVIEYIFPDVKIYDDPRINPAGAGGVELASLGCSRVLIFVAGNDGLRERGYSYYDALKKSGWSGVVEIVETEGEDHVFHLFNPDCDKAVFMMKLVVSFINPVP	AT2G03550.1	alpha/beta-Hydrolases superfamily protein
Punica granatum	LOC116196518	NC_045128.1	37711879	37714506	MEADVFERFRCRDQSNPSGAVGGGGGGAEVMEEKPFADQPEVGETPAGNETPAAAAEEEGGGRAEREGPPDDDVCPICFGDFTVPCKSGCGHWYCASCILTYWSYNATPRPCKCPMCSRDIHRLIPQESLHLLHDDEVDKVLREVQRYNLLFVGGVRGAVQKAREVPFCIKRYFQRFVNRAIDPDRMLPCNEMRLLVTILIVLYRSTPLQSIPTGGVDVVEIMYHIGFVLLVILRLVGIIRSFRLARRARQLGAAQPRHD	AT4G33940.1	RING/U-box superfamily protein
Punica granatum	LOC116196515	NC_045128.1	37715807	37717009	MESEIAYDFPPMARIYKDGRVERLMGTATVPASLDEKTGVNSKDIVISPESGLSARLYIPKLPGSTGVPRKLSLLVYFHGGGFIIESTQSPAYHNYLNALVSEAEVVVVSVEYRRAPERPLPVAYDDCWAALGWVGFHAKGQGPEEWLNLFADLDRVFLSGDSAGANIAHNIAVRHGAEKIDGIGLSGIILVHPFFWGTEPVGSESSEAEVRDRVAAIWKFVSPGSVDGVDDPLMNPGKDPKLSGLGCSRVLVWVAEQDFLKDRGWYYGEVLRKSGWGGEVEVVETKGENHVFHLFYPTCDNAVDMMKRVVAFLDEDKK	AT3G48700.1	carboxyesterase 13
Punica granatum	LOC116196514	NC_045128.1	37717968	37720806	MGSLCRPLSHFLVRHSPIPQPLLRIPAFGPGLRPRAFSGGADIAHEFRFFRVYKDGRIERSHQPNRKIPPSTDPSTGVQSKDVVISSEPPISARVFLPRIRDPARKLPVLFYVHGGGFCFESAFSPDIHNYVSTVTAEAEALAISVEYRLALEQPIPACYDDSWAALQWATSHADGSGPDRWLNCHADFDRLFLAGDSAGGNIVHDLAVRVGSGGLEGRPAEVAGMVMVHPYFGGTEDDAMWLYMCPENGGLEDRRLRPGPGELQRIGCRRVLVFVAEKDHLREVGARYVEELRKSGWGGSVELLENEGEEHCFHISDLKCDKAVGLIRKFASFIKAN	AT1G19190.1	alpha/beta-Hydrolases superfamily protein
Punica granatum	PgTA-L1	NC_045128.1	37720980	37722251	MASADSEIIHEFRFFRVYKDDRVQLFKPPVEKIPPFDDPATGVRSKDVTISSDPPVSARLFLPKTAAAPGCSKLPLLFYLHGGGFCMQSAFSRQHHGFVAAVVAAADCVAVSVEYGLFPDRPLPACYEDSWAALQWVAAKQDPWIAEHVDLDRVFIAGNSAGGNISHTLACRVGSIRLSGVKVVGVILVHPYFGGTGDDRMWLYMCPTNAGLEDPRLKPSTADLARLGCERVLVFVAEKDHLMEVGIRYVEELKKSGWGGNVELVKNVGEPHSFHMSDPNYEKAVELKNKFASFIRP	AT3G48700.1	carboxyesterase 13
Punica granatum	PgTA-L2	NC_045128.1	37723829	37725297	MASADGEIAHKFRFFHVYKDGNIKFFFPSIEKIPPFEDPATGVRSKDVTISSDPPVSVRLFLPKAAAAPGGSKLPLLFYIHGGAFHMQSAFSHQYHSFVAAVAAQANCVAVSVEYGLFPDRPIPACYEDSWAALQWVATRQDPWIAEHADLNRVFLAGDSAGGNILYNLAARVGSVGLPGAKVVGAILVHPYFGGTEDDHMWLFMCPTNGGMEDPRLKPAKEDLARLGCERVLVFVAEKDHLMEVGIRYVEELKKSGWGGSVELVKNLGEEHCFHLFDPKYEKAVELKNKFVSFITQ	AT1G19190.1	alpha/beta-Hydrolases superfamily protein
Punica granatum	LOC116193530	NC_045128.1	37729686	37733960	MADDLCSSFTKDCFNLKSVKKSPLVLRMIVLVFAMVCGVYICSICLKQIGTQTTAGFLNVQVVNRPCAEPAVEPWEIPYLHYPKPKTFSRTECACNPVRNFAILSMQRSGSGWFETLLNNHTNISSNGEIFSVKIRRRNVSTIFETLDKIYNLDWLSSASKNECTAAVGLKWMLNQGLMQHHKEIVDYFKTNGVSAIFLFRRNLLRRMISVLANSYDRDNKLLNGTHKSHVHSPHEAEILASYKPTLNATLLIKDLKQVQDTTAKALEYFKSTRHIVLYYEDIVKNRTKLVDVLEFLKVPYRELKSRQVKIHKGSLSSQVQNWDDVQKTLKGTEYESFLHADYRK	AT2G15730.1	P-loop containing nucleoside triphosphate hydrolases superfamily protein
Punica granatum	PgTA1	NC_045130.1	17378332	17380380	MDYNHNQELAHDFPPFLRIYKDGRAERYHAFGDVHFVPPGRDPDTGIHTKDIHIPNLPGVTARIFLPKLSEGPDHQKLPLVVHYHGGGFCDGSPHDSATLNYLIGLVLGARVVAISIGYRLAPENPLPTAYEDSLEALKWLASGTEPDPWVSQYADLGRVFLAGDSAGANIAHFVAVQAGISRLTVETGFKINGLLILHPFFGSEEISQNQLYSYLYPASPGYENDPKLNPSVDPDLHRIPVGRILICVGERDWIKDRGLAYYETLCKSEWSGTVELEENKEEDHCFHLFKRNENTKLLMKKLAEFVNLP	AT1G47480.1	alpha/beta-Hydrolases superfamily protein
Punica granatum	PgTA2	NC_045130.1	17381657	17383098	MFSFRSPPFPRNSHSSPPLKPLLCLSLSLSLSLSLAHTPAHPPLLFPSIVPMDPSSADVVAHDFPPFFKVYKDGRVERYKMFNNDGPSPAGDDPATGVRSKDIVILPDTGVSARIWLPRIDDCRGRKLPVLVHYHGGGFCAGSPFDPIGQRFFTTMVPKANVIAIDVDYRLGPENPLPTAHEDSSEALKWLASHSGGHGPEPWINEHADLNRVFLIGESAGANIAHYVAVRAGSTGLTGLKIVGSIIAHPFFGGKEPDKMIMFMYPGSPGTDEDPLLNPAVDPDLPKMAGERVLVCVAENDWLMPRGVKYYETLRDGPWKGEVELDEAKGEDHCFHMFKRNERAEQLLQRMADFINRE	AT1G47480.1	alpha/beta-Hydrolases superfamily protein
Punica granatum	LOC116204820	NC_045130.1	17383563	17386369	MEEGFENIAYDYSPILRIHKNGFIKWFMGTDTIPPSMDPAKPVPSKDVANSTEPTISARLYLPNNLPSSSSKLPVLVYFHGVGFVIQTTMFLNYHHYLNALAVEARVVIGSVEYRREPQYHLPAAYDDSQATIKWFGAHSGGLGQEEWLNNHANLRKMYLGGDRAGPNIAHHKGLLLGVGFFLPPTFIGSER	AT3G48700.1	carboxyesterase 13
Punica granatum	LOC116202333	NC_045130.1	17390863	17393612	MAEADDSIARALSPFLRIHKDGRVERLMGTDRVPPSMDPASPVLSKDVVVSPEPAISVRLYLPNSPSPSSPKLPVLVYFHGGGFVIETTESPTYHNYLSALAAEARVVVVSVEYRRAPEHPLPAAYDDSWAAIKWVGAHSSGQGHEGWLNDHADLTRVYFGGDSAGANIAHHMGLRFGEIESSNGTGIGIDLAGLILVHPYFWGDDPLPEEATEPERRALLEGLWRLANPTATGCDDPHINPAKDPGLLKMGCSRVLVCVAEEDPGRQRGWHYKEVMEKCGWKGEVEVTEAKGEGHVFHLMNPASENSVAMMKRLVKFMNNQ	AT3G48700.1	carboxyesterase 13
Vitis vinifera	VIT_03s0063g00750	Chr.3	4267035	4268241	MDSNTNPELSFNFPPFLRVFKDGKVERFVGTDSVPPSLNIETGVNSKDIVIDPETGVSARLYIPKINDQSQKLPLLVYFHGGAFCIETFSSPTYHNYLDSLVAEANVVAVSIEYRRAPEHPLPVAYDDCWAAVKWLVSHSNSQGPEPWLNDYADLDRLFFAGDSAGANLSHNMAIRAGTRGHELGSVKVSGIILIHPYFWGKDPVGAEVKDLQKKGLVDSLWLFVCPTTSGCDDPLINPATDPKLASLGCQRVLVFVAEKDTLRDRGWFYHETLGKSGWSGVVEVMEAEGEDHVFHLFNPTCDKAVAMLKQMAMFLNMAQCNS	AT1G47480.1	alpha/beta-Hydrolases superfamily protein
Vitis vinifera	VIT_03s0063g00760	Chr.3	4270839	4271231	MKKRKRLFFIFLLAWEFPHNPNLLKPPHHQQNQIKLPSLQASHIFFPQCVSFPHFPTSEVSQENPARKTPKTARTCSYKVHRSRSTHPKPTLEEKRENTHQQKRTNKQKITKTPQHYPRTAHKTIGKRPY	AT5G49660.1	Leucine-rich repeat transmembrane protein kinase family protein
Vitis vinifera	VvTA-L1	Chr.3	4272686	4276417	MAISAPRCWFSSVFSSYRYPTPFPCQPPILRRSISTVTPTAINHRSHCMVAPNAINYRKISPIPPNKINKQKSAGGLREEKSYAFRDRKCWKRDLRVSQSTAFRSFSTQSQEDDEEMESGNADVAYDCRFFRVYKDGRVHKYHPTDKIPSSDHPQTGVRSKDVVVSSETGVSVRLFLPKIDDPDKKLPLLFYIHGGGFSFLSAFSPSYDSYLKSLVAEANVIGVSVEYRLAPENPIPACYDDSWAALQWVASHADGNGPEPWLNSHSDMNRVFIAGDSAGGNIAHTLAVRVGSIGLPGAKVVGVVLVHPYFGGTVDDEMWLYMCPTNSGLEDPRLKPAAEDLARLRCERVLIFVAEKDHLREIGWRYYEDLKKSGWKGTVEIVENHGEEHGFHLDNLTG…	AT2G03550.1	alpha/beta-Hydrolases superfamily protein
Vitis vinifera	VvTA-L2	Chr.3	4277190	4278296	MESDSEVSHEFRFFRVYKDGRVHLFMPPAEKFPPSDDPTTGVRSKDVHISPDTGVSARIFLPKTPSPTQKLPLLFYVHGGGFSMLSAFARPYIDCLNSIVSEANIIAVSVEYGLFPDRPIPACYEDSWAALQWVASHASGDGPEPWLNDYADFNRVFIAGDSAGGNISHTLAVRVGSIGLTGVRVVGVVLVHPYFGGTDDDKMWLYMCPTNGGLEDPRMKPAAEDLARLGCEKVLVFVAEKDHLREVGWNYYEELKKSGWKGTVEIVENHGEEHCFHLHDLSYEKSVDLIKQIASFINRE	AT1G19190.1	alpha/beta-Hydrolases superfamily protein
Vitis vinifera	VvTA-L3	Chr.3	4278627	4279584	MGSSHSEVAHEFRFFRAYRDGRVEILRSQEEKIPPFDDPQTGVRSKDVVISSETGLSARIFLPDTAHPIEKLPLLFYIHGGGFCMRSAFGIDYHNYVSTLVSQGNAIAVSVEYGLFPDHPIPACYEDCWEALQWVASHAKGGGREPWLINHADFDRIFIVGDSAGGNISHTMAVRVGTIGLAGVRVVGVVMVHPFFGGTIDDEMWMYMCPTNGGLEDPRMKPAAEDLARLGCERMLLFVAEKDHLRDVGWRYYEELKKSEWIGTVEIVENHGEEHCFHRRDLTYEKAVALIHRIVSFIKQS	AT3G48700.1	carboxyesterase 13
Vitis vinifera	VvTA-L4	Chr.3	4279976	4281108	MESDDAKVVFDCRFFRVYKDGHVQRHRPIEKIPPADDLHSGLRAKDVVVSPETGVSVRLLLPKIKDPDQKLPLLFYIHGGGFSFESAFSPRFDAYLKSLVSQANVIGVSVEYRLAPEHPIPACYDDSWAALQWVASHANGNGPEPWLNSYANLSRVFIAGDSAGANISHTLMVRVGSLGLAGANVVGMVLVHPYFGGTTDDGVWLYMCPNNGGLEDPRLRPTAEDMAMLGCGRVLVFLAENDHLRDVGWNYCEELKKSGWEGMVETVENHGERHVFHLMNPRCENAATLMGKIVSFLNQE	AT1G19190.1	alpha/beta-Hydrolases superfamily protein
Vitis vinifera	VvTA-L5	Chr.3	4282708	4283785	MEHLHSLHEKAKLEKSNGQLSHLFFPFFKIYQDGRVERFMHTDHVPPSDDPLTGVRSKDVIISPETGVSARLFIPKLPNPNCKLPLLIYIHGGGFSIQSAFSTSYNHYVKSLVAEANVIALSVDYRLAPEHPIPACYDDSWAAVQWAASHANGDGPDTWLNNHADFSRVFFAGDSAGGNISNTLAFRVGSSGLPGVKVVGVVLVHPYFGGTGDDQMWLYMCPNHGGLEDPRLKPGAEDLARLGCERVLMFVAEKDHLRPVAWDYYEKLKKSEWKGTVEIVENHGEEHVFHLMNPKCENAAVLMKKIVSFLNQE	AT2G03550.1	alpha/beta-Hydrolases superfamily protein
Vitis vinifera	VvTA-L6	Chr.3	4283990	4285159	MDSSCSSEVEFECLPLFRVFKDGVVERLRGTETVPPSDVPQNGVVSKDVVISPETGLSARLFLPMTATPDRKLPILIYIHGGGFVIESPFSPLYHPHVVSLASAANVIAVSVHYRRPPEHPIPIPHDDTWDAFQWVAAHSSGQGPEPWLNHHAKFDRVFFAGDSAGANIAHNMAIRAGTTQPPNVKIYGIVLVHPYFGNNGPDRLWNYLCPSGVHNLLFDPAVDTKLSILGCGKVLIFVAGKDVLKDRGFCYYEAVKKSGWGGAVEMVESEGEEHVFHLFNPDCDKARALIQKFASFMNQD	AT2G03550.1	alpha/beta-Hydrolases superfamily protein
Vitis vinifera	VvTA	Chr.3	4286838	4287959	MASSNTEIAHEFPPFFRVFKDGRVERLMIPHDPPPLHPKPGVEYKDVVISSETGVSARVFFPKIDGPDQKLPLLIHYHGGGFCAGSPFDSVTHNYLTSLVAAANLIAVSVDYRLAPEHPLPIAYDDSWAALQWISSHANGSGPEPLFNNHVDFGRVFLVGESAGANIAQHVAVRAGVTGLGGVKPVGLILAHPFFVGKEPDKMIEFLYPSCSRVNDDPKLNPNVDPNLSKMGCERVLVFVAEKDWLKSRGVGYCETLGKIGWTGAVELMENEGEDHCFHLFNSDSEKAEMLMKRTVSFINQE	AT1G19190.1	alpha/beta-Hydrolases superfamily protein
